# Supplementary material for: Doxycycline potentiates antitumor effect of 5-aminolevulinic acid-mediated photodynamic therapy in malignant peripheral nerve sheath tumor cells
Source: PLoS One. 2017 May 30;12(5):e0178493. doi: 10.1371/journal.pone.0178493 (PMC5448821; doi:10.1371/journal.pone.0178493)
Supplement: S1 File — (ZIP) [file pone.0178493.s001.zip]

Archive with 59 entries (42 files):
- data/
- data/Fig 1/
- data/Fig 1/.DS_Store
- __MACOSX/
- __MACOSX/data/
- __MACOSX/data/Fig 1/
- __MACOSX/data/Fig 1/._.DS_Store
- data/Fig 1/Fig 1A.JNB
- data/Fig 1/Fig 1B.JNB
- data/Fig 1/Fig 1C-1.JNB
- data/Fig 1/Fig 1C-2.JNB
- data/Fig 2/
- data/Fig 2/.DS_Store
- __MACOSX/data/Fig 2/
- __MACOSX/data/Fig 2/._.DS_Store
- data/Fig 2/Fig 2A-1 data.xls
- __MACOSX/data/Fig 2/._Fig 2A-1 data.xls
- data/Fig 2/Fig 2B-1.JNB
- data/Fig 2/Fig 2C-1.JNB
- data/Fig 2/Thumbs.db
- data/Fig 3/
- data/Fig 3/.DS_Store
- __MACOSX/data/Fig 3/
- __MACOSX/data/Fig 3/._.DS_Store
- data/Fig 3/Fig 3A.JNB
- data/Fig 3/Fig 3B.xls
- data/Fig 3/Fig 3C.xls
- data/Fig 3/Fig 3D.xls
- data/Fig 3/Fig 3E.JNB
- data/Fig 3/Fig 3F.JNB
- data/Fig 4/
- data/Fig 4/.DS_Store
- __MACOSX/data/Fig 4/
- __MACOSX/data/Fig 4/._.DS_Store
- data/Fig 4/Fig 4A.JNB
- data/Fig 4/Fig 4B.JNB
- data/Fig 4/Fig 4C.JNB
- data/Fig 5/
- data/Fig 5/.DS_Store
- __MACOSX/data/Fig 5/
- __MACOSX/data/Fig 5/._.DS_Store
- data/Fig 5/Fig 5A.JNB
- data/Fig 5/Fig 5B.JNB
- data/Fig 5/Fig 5C.JNB
- data/Fig 5/Fig 5D.JNB
- data/Fig 6/
- data/Fig 6/.DS_Store
- __MACOSX/data/Fig 6/
- __MACOSX/data/Fig 6/._.DS_Store
- data/Fig 6/Fig 6A-1.JNB
- data/Fig 6/Fig 6A-2.JNB
- data/Fig 6/Fig 6B-1.JNB
- data/Fig 6/Fig 6B-2.JNB
- data/Fig 6/Fig 6C.JNB
- data/Fig 7/
- data/Fig 7/.DS_Store
- __MACOSX/data/Fig 7/
- __MACOSX/data/Fig 7/._.DS_Store
- data/Fig 7/Fig 7.JNB
