# Supplementary material for: Doxycycline potentiates antitumor effect of 5-aminolevulinic acid-mediated photodynamic therapy in malignant peripheral nerve sheath tumor cells
Source: PLoS One. 2017 May 30;12(5):e0178493. doi: 10.1371/journal.pone.0178493 (PMC5448821; doi:10.1371/journal.pone.0178493)
Supplement: S1 File — (ZIP) [file pone.0178493.s001.zip › data/Fig 2/Fig 2A-1 data.xls]

## Sheet: Z-VAD
	1	2	3	4	5	6	7	8	9	10	11	12
A	0.249	0.241	0.257	0.191	0.178	0.269	0.229	0.19	0.26	0.287	0.34	0.285
B	0.276	1.36	1.689	1.677	0.272	0.039	0.04	0.315	0.59	0.542	0.604	0.255
C	0.234	2.176	1.363	1.712	0.275	0.274	0.277	0.271	0.633	0.6	0.618	0.287
D	0.214	0.249	0.319	0.272	0.213	1.548	1.495	0.305	0.271	0.224	0.342	0.278
E	0.243	0.28	0.255	0.299	0.269	1.552	1.469	0.276	0.246	0.24	0.272	0.265
F	0.25	0.531	0.446	0.525	0.295	1.463	1.461	0.281	0.513	0.47	0.644	0.286
G	0.224	0.512	0.499	0.51	0.238	0.24	0.251	0.28	0.478	0.383	0.51	0.258
H	0.251	0.258	0.288	0.27	0.262	0.255	0.246	0.285	0.245	0.284	0.197	0.293
conc. (mM)	#1	#2	#3	#4	#5	#6	Mean	SD	rel mean	rel SD
Control	1.548	1.495	1.552	1.469	1.463	1.461	1.498	0.0420951	1	0.0281009
0	0.56	0.589	0.677	0.576	0.663	0.612	0.612833	0.0476463	0.409101	0.0318066
10	0.59	0.542	0.604	0.633	0.6	0.618	0.597833	0.0311924	0.399088	0.0208227
20	0.531	0.446	0.525	0.512	0.499	0.51	0.503833	0.0305249	0.336337	0.0203771
40	0.513	0.47	0.644	0.478	0.383	0.51	0.499667	0.0849439	0.333556	0.0567049
Date:100920-22 (0920 seeding 10000; 0921 Z-VAD→ALA-PDT; 0922 MTT)
Cell line: S462
Z-VAD-FMK pre-treatmet time: 1 hr in complete medium (10, 20, 40 mM)
ALA incubation time: 24 hr in complete medium (1 mM)
Legend: Absorbance
Measurement Filter: 570 nm
	1	2	3	4	5	6	7	8	9	10	11	12
A	0.286	0.327	0.276	0.29	0.33	0.34	0.318	0.277	0.299	0.308	0.347	0.338
B	0.25	0.356	0.419	0.42	0.282	0.039	0.04	0.29	0.332	0.404	0.388	0.266
C	0.277	0.446	0.457	0.4	0.264	0.265	0.293	0.269	0.39	0.353	0.458	0.319
D	0.29	0.247	0.262	0.265	0.317	0.803	0.828	0.248	0.17	0.271	0.317	0.276
E	0.309	0.285	0.24	0.284	0.281	0.804	0.886	0.273	0.254	0.267	0.335	0.331
F	0.312	0.397	0.36	0.325	0.298	0.917	0.908	0.259	0.336	0.381	0.365	0.306
G	0.291	0.36	0.364	0.366	0.312	0.042	0.04	0.318	0.356	0.315	0.326	0.306
H	0.388	0.321	0.315	0.303	0.303	0.257	0.319	0.281	0.337	0.25	0.284	0.369
conc. (mM)	#1	#2	#3	#4	#5	#6	Mean	SD	rel mean	rel SD
Control	0.803	0.828	0.804	0.886	0.917	0.908	0.857667	0.0521638	100	6.08207
0	0.356	0.419	0.42	0.446	0.457	0.4	0.416333	0.0359481	48.5426	4.19138
10	0.332	0.404	0.388	0.39	0.353	0.458	0.3875	0.0436337	45.1807	5.08749
20	0.397	0.36	0.325	0.36	0.364	0.366	0.362	0.0228998	42.2075	2.67001
40	0.336	0.381	0.365	0.356	0.315	0.326	0.3465	0.0250819	40.4003	2.92443

## Sheet: 3-MA
	1	2	3	4	5	6	7	8	9	10	11	12
A	0.386	0.323	0.296	0.308	0.3	0.267	0.31	0.321	0.317	0.34	0.301	0.376
B	0.283	1.421	1.425	1.518	0.313	0.038	0.04	0.346	1.348	1.19	1.344	0.327
C	0.373	1.477	1.336	1.397	0.345	0.357	0.358	0.319	1.54	1.16	1.496	0.333
D	0.393	0.343	0.313	0.258	0.299	2.122	2.175	0.312	0.264	0.306	0.303	0.328
E	0.326	0.341	0.317	0.248	0.301	2.158	2.099	0.275	0.314	0.282	0.234	0.363
F	0.361	1.143	1.081	1.151	0.256	2.051	2.022	0.315	1.214	1.362	1.205	0.328
G	0.328	1.178	1.183	1.343	0.345	0.339	0.305	0.3	1.196	1.192	1.038	0.403
H	0.334	0.319	0.282	0.347	0.304	0.336	0.296	0.329	0.29	0.36	0.278	0.378
conc. (mM)	#1	#2	#3	#4	#5	#6	Mean	SD	rel mean	rel SD
Control	2.122	2.175	2.158	2.099	2.051	2.022	2.1045	0.0597286	1	0.0283814
0	1.421	1.425	1.518	1.477	1.336	1.397	1.429	0.0632108	0.679021	0.030036
2.5	1.348	1.19	1.344	1.54	1.16	1.496	1.34633	0.154321	0.63974	0.0733292
5	1.143	1.081	1.151	1.178	1.183	1.343	1.17983	0.0878554	0.560624	0.0417464
10	1.214	1.362	1.205	1.196	1.192	1.038	1.20117	0.102743	0.570761	0.0488207
Date:100923-25 (0923 seeding 9000; 0924 3-MA→ALA-PDT; 0925 MTT)
Cell line: S462
3-MA pre-treatmet time: 0.5 hr in complete medium (2.5, 5, 10 mM)
ALA incubation time: 24 hr in complete medium (1 mM)
Legend: Absorbance
Measurement Filter: 570 nm
	1	2	3	4	5	6	7	8	9	10	11	12
A	0.239	0.037	0.038	0.036	0.223	0.036	0.037	0.237	0.036	0.037	0.037	0.162
B	0.224	0.694	0.815	0.8	0.174	0.038	0.04	0.184	0.764	0.748	0.794	0.175
C	0.212	0.744	0.664	0.742	0.19	0.169	0.178	0.188	0.814	0.637	0.759	0.177
D	0.221	0.17	0.155	0.172	0.173	1.522	1.559	0.191	0.171	0.146	0.175	0.227
E	0.202	0.188	0.157	0.173	0.159	1.338	1.475	0.186	0.162	0.153	0.214	0.274
F	0.213	0.633	0.757	0.686	0.187	1.322	1.408	0.16	0.708	0.789	0.704	0.258
G	0.208	0.694	0.676	0.691	0.181	0.164	0.159	0.198	0.713	0.577	0.706	0.234
H	0.203	0.04	0.041	0.041	0.192	0.041	0.042	0.233	0.042	0.043	0.042	0.2
conc. (mM)	#1	#2	#3	#4	#5	#6	Mean	SD	rel mean	rel SD
Control	1.522	1.559	1.338	1.475	1.322	1.408	1.43733	0.0973851	100	6.7754
0	0.694	0.815	0.8	0.744	0.664	0.742	0.743167	0.0584411	51.7045	4.06594
2.5	0.764	0.748	0.794	0.814	0.637	0.759	0.752667	0.0617079	52.3655	4.29322
5	0.633	0.757	0.686	0.694	0.676	0.691	0.6895	0.0399137	47.9708	2.77692
10	0.708	0.789	0.704	0.713	0.577	0.706	0.6995	0.0683132	48.6665	4.75278

## Sheet: Z-VAD&3-MA (1)
	1	2	3	4	5	6	7	8	9	10	11	12
A	0.638	0.74	0.675	0.197	0.036	0.036	0.038	0.037	0.238	0.577	0.583	0.572
B	0.857	0.504	0.482	0.218	0.038	0.038	0.039	0.039	0.208	0.87	0.58	0.296
C	0.65	0.619	0.584	0.236	0.037	0.038	0.04	0.038	0.206	0.463	0.597	0.608
D	0.173	0.21	0.162	0.207	0.039	1.768	1.354	0.04	0.204	0.162	0.158	0.214
E	0.175	0.377	0.217	0.189	0.04	1.724	1.649	0.04	0.232	0.198	0.234	0.181
F	0.821	0.538	0.628	0.177	0.041	1.551	1.456	0.04	0.212	0.7	0.608	0.312
G	0.696	0.621	0.654	0.204	0.041	0.041	0.038	0.04	0.198	0.474	0.336	0.303
H	0.535	0.398	0.368	0.205	0.041	0.041	0.037	0.04	0.197	0.66	0.372	0.315
Z-VAD
conc. (mM)	#1	#2	#3	#4	#5	#6	Mean	SD	rel mean	rel SD
Control	1.768	1.354	1.724	1.649	1.551	1.456	1.58367	0.160033	1	0.101052
0	0.638	0.74	0.675	0.857	0.504		0.6828	0.130053	0.431151	0.0821212
10	0.482	0.65	0.619	0.584	0.572		0.5814	0.0634334	0.367123	0.0400548
20	0.577	0.583	0.87	0.58	0.296		0.5812	0.202957	0.366996	0.128157
40	0.463	0.597	0.608	0.821	0.538		0.6054	0.133586	0.382277	0.0843525
3-MA
conc. (mM)	#1	#2	#3	#4	#5	#6	Mean	SD	rel mean	rel SD
Control	1.768	1.354	1.724	1.649	1.551	1.456	1.58367	0.160033	1	0.101052
0	0.638	0.74	0.675	0.857	0.504		0.6828	0.130053	0.431151	0.0821212
1	0.628	0.696	0.621	0.654			0.64975	0.0339448	0.410282	0.0214343
2.5	0.535	0.398	0.368	0.7			0.50025	0.151715	0.315881	0.0958001
5	0.608	0.312	0.474	0.336			0.4325	0.137058	0.2731	0.086545
10	0.303	0.66	0.372	0.315			0.4125	0.167723	0.260471	0.105908

## Sheet: Z-VAD&3-MA (2)
	1	2	3	4	5	6	7	8	9	10	11	12
A	0.055	0.64	0.634	0.622	0.038	0.037	0.038	0.038	0.037	0.038	0.04	0.04			Treatment	#1	#2	#3	Mean	SD	rel mean	rel SD
B	0.451	0.453	0.45	0.49	0.487	0.498	0.484	0.486	0.481	0.459	0.458	0.452			Control	191111	216667	195556	201111	13653.6	100	6.78906
C	0.283	0.288	0.286	0.281	0.283	0.278	0.29	0.289	0.289	0.307	0.303	0.298			PDT only	101111	108889	86666.7	98888.9	11276.5	49.1713	5.60712
D	0.04	0.04	0.04	0.042	0.042	0.042	0.042	0.043	0.042	0.042	0.039	0.04			PDT+3-MA	108889	98888.9	105556	104444	5091.75	51.9337	2.53181
E	0.039	0.04	0.04	0.04	0.04	0.04	0.04	0.04	0.04	0.04	0.038	0.039			PDT+Z-VAD	112222	87777.8	106667	102222	12814	50.8287	6.37158
F	0.039	0.04	0.04	0.04	0.041	0.041	0.039	0.041	0.04	0.042	0.037	0.042			PDT+3-MA&Z-VAD	97777.8	88888.9	105556	97407.4	8339.5	48.4346	4.14671
G	0.039	0.04	0.04	0.04	0.04	0.04	0.039	0.04	0.04	0.041	0.036	0.039
H	0.039	0.039	0.039	0.039	0.039	0.039	0.038	0.04	0.04	0.041	0.036	0.038
Treatment	Light dose (J/cm2)	#1	#2	#3	Mean	SD	rel mean	rel SD
Control		6.4	6.34	6.22	6.32	0.0916515	100	1.45018
ALA only	4	4.51	4.53	4.5	4.51333	0.0152753	71.4135	0.241697
ALA+3-MA		4.84	4.86	4.81	4.83667	0.0251661	76.5295	0.398198
ALA+ZVAD		4.59	4.58	4.52	4.56333	0.0378594	72.2046	0.599041
ALA only	8	2.83	2.88	2.86	2.85667	0.0251661	45.2004	0.398198
ALA+3-MA		2.9	2.89	2.89	2.89333	0.0057735	45.7806	0.0913529
ALA+ZVAD		3.07	3.03	2.98	3.02667	0.0450925	47.8903	0.713489
rel mean				rel sd
Treatment	4 J	8 J		Treatment	4 J	8 J
Control	100	100		Control	1.45018	1.45018
PDT only	71.4135	45.2004		PDT only	0.241697	0.398198
PDT+3-MA	76.5295	45.7806		PDT+3-MA	0.398198	0.0913529
PDT+ZVAD	72.2046	47.8903		PDT+ZVAD	0.599041	0.713489
