# Supplementary material for: Doxycycline potentiates antitumor effect of 5-aminolevulinic acid-mediated photodynamic therapy in malignant peripheral nerve sheath tumor cells
Source: PLoS One. 2017 May 30;12(5):e0178493. doi: 10.1371/journal.pone.0178493 (PMC5448821; doi:10.1371/journal.pone.0178493)
Supplement: S1 File — (ZIP) [file pone.0178493.s001.zip › data/Fig 3/Fig 3B.xls]

## Sheet: Emission
Fluorescence analysis:
	PBGD
Excitation (nm)	405
Emission (nm)	603
Slit	5
Dc conc. (mg/mL)	blank (no cell lysate)		control (cell lysate only)		0			25		50			100
nm	#1	#2	#1	#2	#1	#2	#3	#1	#2	#1	#2	#3	#1	#2	#3
450	11659	9889	8487	10576	18464	9775	12063	15373	16004	10665	10135	8756	9008	9971	30413
451	12579	10319	8357	11266	18634	9455	11923	15293	17284	10525	10235	8886	8418	10401	30273
452	12219	11189	8947	11696	18904	9765	13053	14763	17224	10805	10395	9016	10038	10401	30183
453	13529	11769	9307	12006	18434	10395	13123	15463	18124	11475	11365	10426	9618	10991	31493
454	14299	12079	10847	13656	19774	11535	14113	17033	19094	12125	11635	11686	10808	11571	32023
455	15539	14679	12727	14356	20324	12605	16193	17603	21124	12535	13095	12756	12138	13521	31663
456	18779	16279	14887	17086	23024	14695	18473	20493	22774	15785	16025	14406	14738	15871	34083
457	21609	19439	18067	20406	26854	18425	22613	24403	26344	20055	19225	17396	17298	19911	36983
458	25329	24429	22127	24616	32344	23225	25733	27173	29944	23635	22465	22416	22618	23301	41163
459	33029	30009	27827	31156	35574	27985	31973	33383	35904	28295	29215	27416	27958	28331	45653
460	39949	38729	35857	38916	44874	35465	39683	41743	43824	36625	37155	36066	35498	38351	52463
461	50219	48269	46027	47096	52674	44155	47263	50143	51654	46095	46295	44866	44438	45231	61073
462	60619	57549	56357	57566	65584	54265	58183	61223	64464	57515	56385	56196	55578	57401	71623
463	74189	70639	67677	69746	76634	66515	71223	71403	76604	68075	68295	66046	66738	68471	82883
464	86299	82999	82157	84636	90474	80145	85483	85553	88224	82505	82195	80546	80748	83081	96533
465	101839	97049	93957	99066	104984	92705	99133	101253	102204	93165	93045	92846	95058	97201	109833
466	114459	111299	108707	109296	117264	107045	112083	114303	114814	110425	108975	107006	108678	109401	123503
467	126909	120799	121927	121096	127984	117525	123583	127403	127924	123545	121135	118936	118808	122961	131183
468	135089	130809	129807	131866	139194	128555	133793	134443	136094	131535	128515	126516	128368	129101	141683
469	139869	135059	133777	136546	141614	135455	138523	139043	143884	137885	134285	133186	134868	134931	148333
470	140639	138369	133367	137576	143544	136375	139843	141873	145224	139785	136925	132126	135268	139711	148933
471	138349	137539	131747	133236	141044	135835	135443	139023	139984	135925	130465	128116	130428	134351	144803
472	132349	128769	122797	129366	133554	129165	127003	133573	134934	128525	125815	122846	123808	128211	136043
473	119649	116959	114597	117206	121644	121865	120363	121673	123584	118645	111755	113086	115028	117041	127093
474	104409	103799	99727	103276	107914	106635	106843	108523	110474	104025	100605	100396	102018	104621	112983
475	89599	87669	84387	87676	94724	91735	88183	92393	93544	87575	87055	83456	87458	88971	97903
476	74989	73149	68977	74236	79694	76985	75053	80473	79344	75885	70775	71416	71538	74611	83403
477	61099	58469	56817	59336	65914	60775	60913	63263	63964	59265	57365	57016	57148	60981	69533
478	50499	47379	45607	47696	54704	48805	48733	51243	52864	47465	46575	43556	45378	47341	57313
479	38159	36369	34377	37686	43554	37935	39763	40763	41674	36695	35805	33746	35378	37501	46153
480	30959	28939	27137	29266	37814	29625	30893	32873	34444	29665	28075	25596	26878	29301	37373
481	24309	22599	22067	23376	31854	23265	24253	26393	27994	22765	21605	20886	22158	23311	32753
482	20419	19989	16377	19746	27674	19045	20603	20853	24074	18135	17565	16566	16628	18011	27463
483	17609	17199	13757	16806	25334	15905	18113	19443	20974	16205	14665	13546	14308	16671	24153
484	16159	15039	12317	15036	23324	14245	15513	17193	17884	14065	13065	13196	12708	13011	22093
485	14339	13299	11017	13306	22154	12355	14783	15843	17014	12365	12785	11606	11638	12941	21363
486	14509	12899	10487	13566	22104	12255	13823	14783	17494	12065	11725	10696	11458	12941	19573
487	13379	11749	9967	12906	21994	11265	13933	14643	16564	11825	11665	10436	10378	10711	19513
488	14299	12259	10357	12056	20894	11295	13103	14283	16334	11675	10805	10296	10398	11101	18783
489	12969	12029	9317	12266	21364	10665	12993	14123	15164	11345	10945	10116	9488	11291	18133
490	12549	10739	9087	11466	20174	10035	12723	13763	15074	10845	10235	9776	9828	10661	17993
491	12419	10679	9167	11396	19284	10165	13113	13653	13894	10235	10575	9466	9348	10531	16733
492	12179	11239	8637	11556	20154	9695	12643	13453	14564	9825	10155	9076	9268	11251	16923
493	12429	10599	7987	11016	19074	9505	12023	12443	13434	9755	9805	8426	9288	10031	16543
494	11469	10409	8237	10466	19154	9475	11593	12923	13374	9795	10175	8866	8578	9711	15593
495	11519	10359	8177	10226	19284	9225	11403	13103	13764	9415	9775	8796	8408	10111	15093
496	10929	9419	7777	10656	17084	9825	11523	12133	13314	9695	9265	8216	8408	9311	14423
497	11029	9559	7727	10736	18044	9375	11443	12343	12084	9575	8905	8426	7918	9601	14463
498	10739	10629	7237	10436	17434	8925	11343	12343	13714	9095	9145	8436	8858	9181	14293
499	10329	9759	7587	10216	17854	8905	10413	12413	13114	8865	8895	8226	8108	8751	13913
500	10509	9329	8047	10646	17404	8655	10983	12163	12504	9155	8525	8006	8408	9671	13893
501	10289	9189	7527	10416	16954	9005	10973	11883	13214	9205	9045	7766	7588	9751	13293
502	10439	9089	7367	10256	16924	8855	11173	12223	12094	8715	9095	8196	8438	9661	13443
503	10049	9139	7457	10336	16804	8515	10503	11443	12364	8525	9225	8496	8138	8851	13113
504	9589	9059	8077	10606	16464	8525	10953	11913	12314	8575	9185	8136	8498	8701	12563
505	9819	9199	7637	9346	16114	9085	10913	11473	11614	8775	8895	8086	8058	9261	12353
506	9689	8959	7497	9416	16124	8405	11063	12193	11934	9105	8745	8156	8178	10021	12913
507	9939	8789	7567	10186	16794	8805	10973	12183	12234	8985	8505	7456	8248	9061	12013
508	9319	9069	7617	10136	15744	7955	10193	12073	11464	8645	8645	8176	8158	8781	11743
509	9429	9099	7347	10286	15974	8575	10803	12023	11554	9195	9395	7996	7478	9031	11633
510	9889	8599	7957	10586	15664	8115	11173	12043	11824	7975	9225	8466	7948	9071	12033
511	8879	8549	7597	10426	14874	8685	10373	11853	11514	8695	8895	8056	8238	8911	12363
512	9719	8469	7817	9866	15204	8165	10713	11813	11594	8265	8915	7646	8078	9841	11153
513	8809	8299	7457	10656	15994	8945	10793	12413	11764	8745	9095	8036	7908	9741	10773
514	9119	8039	7107	9326	16114	8575	10673	11763	11874	8595	8735	7876	7788	8891	11123
515	8989	8459	7667	9776	15204	8895	10143	11233	11684	9125	8635	8126	8108	8951	11113
516	8499	8389	7507	10376	14894	8265	10403	11733	11324	8255	8605	7446	7548	8361	11013
517	8599	7739	7207	10196	15074	8085	10083	11603	10954	8545	8645	7776	7718	8251	10283
518	8539	8219	7767	10226	14354	7575	10493	10923	10394	8665	8795	7336	7198	9181	10453
519	8529	8129	7657	9406	14714	7175	9503	11323	10674	8155	8475	7636	8308	8711	10323
520	8719	7769	7457	10086	14614	7675	10103	11723	10314	8355	8415	7036	7458	8431	10233
521	8149	7779	7127	9616	14554	8275	10483	11163	10664	8455	7905	7626	7598	8641	9523
522	7949	7719	7617	9566	13814	8515	9893	10663	10524	7845	7925	7526	7478	8891	10463
523	8319	7869	7237	9286	14154	8195	9763	10963	10184	8445	8805	7136	7248	8451	10043
524	8079	6849	7027	9236	13504	7765	9873	11413	10024	8005	7955	7186	7428	8461	9633
525	8159	8009	6827	9416	13184	7505	10133	10913	9364	7815	7985	7326	7608	8611	9763
526	8199	7689	6737	9216	12974	7805	9403	10543	10274	8025	8165	6926	7048	7921	10273
527	7939	6829	6947	8756	13284	7705	9093	10703	9654	7845	7645	6886	7698	7791	9543
528	7999	7359	7007	8936	13124	6795	9153	10403	9474	7795	7385	7176	7558	7971	9343
529	7549	7239	6527	8806	13364	7185	9023	10263	9574	7565	8105	6856	6938	7911	9133
530	7879	6789	6977	9096	12794	7465	8823	10793	9114	7125	7495	6616	6888	7941	9223
531	7419	7039	6317	8326	12864	7455	9203	10283	9024	7515	7745	7026	7068	7671	9033
532	7179	6859	6877	8816	12894	7335	9013	10753	8784	7185	7595	7146	7018	8031	8083
533	7289	7139	6857	8776	11854	6815	8613	10583	9174	6845	7555	6786	6608	8111	8473
534	7459	6889	6227	8406	13014	7665	8673	10543	8924	6935	7035	6436	6688	7851	8583
535	7059	6929	6337	7836	12224	7445	8623	10353	8914	7135	7235	6846	7438	7671	8403
536	7269	6849	6097	9036	12404	7025	8303	9813	8664	7055	7135	6376	6508	7411	8273
537	7379	6499	6567	8356	11724	6965	8443	9983	8654	6825	6665	6276	6808	7641	8703
538	7049	6769	5837	8396	12264	6665	8543	10223	9034	7025	7475	6386	6578	7231	7453
539	6799	6579	5927	8116	11964	6895	8773	10293	8724	7385	6905	6526	6688	7051	8123
540	6379	6069	6477	7636	11924	6695	7943	10023	8354	6905	7025	5646	6378	7481	7763
541	6939	6569	5837	7776	10944	6805	7833	9893	8634	7065	6955	6136	6778	7371	7603
542	6259	6129	5577	6826	11424	5995	8393	9533	8064	6965	7255	6056	6208	7691	8063
543	6859	6349	5537	7476	11644	6855	8313	9933	7944	6995	6425	6066	6358	7021	7633
544	6309	5949	5817	7556	11404	6595	8353	9713	8194	6875	7035	6656	5868	7521	7513
545	6699	5899	4917	7456	11194	6505	7723	9383	8184	6675	6795	5956	6818	7091	8343
546	6639	5869	5827	7606	11164	6775	7743	9603	8464	6865	6735	6196	6248	7481	8043
547	6499	6299	5327	7356	11364	6385	7813	10023	9014	7045	7255	6066	6228	6931	7483
548	6289	6099	5277	7336	10994	6955	8203	9983	8894	7215	6905	6186	6618	7431	8173
549	5999	5949	5287	7746	11534	7085	8333	9693	8004	7175	7615	6246	6208	8061	8113
550	5769	5689	5267	7716	10794	7195	8743	10223	8874	7415	7255	6496	6968	8461	8493
551	6359	5819	5357	6826	11944	7055	8573	10673	8854	7665	7535	6826	7238	8241	8863
552	5729	5699	5057	7096	11994	7155	9063	10563	8784	7665	8105	7006	7118	8091	8463
553	6169	5519	5397	7056	11644	7525	8703	11713	9124	8135	7555	7586	7738	8201	9253
554	6099	5379	5147	6626	12764	7785	8823	11713	9234	8125	8025	6936	8328	8261	9233
555	5689	6079	5087	6516	13424	7795	9703	11773	10024	8795	8845	7906	8348	8611	9663
556	5619	5459	5077	6626	13034	7955	8773	11253	9634	9045	8515	8196	7948	9371	9813
557	5459	5579	4897	6616	12284	8315	9173	12553	10054	8925	8635	8096	8698	9421	10403
558	5499	5149	4777	6316	13424	8165	9333	11693	9894	9285	8635	7966	8808	9401	10693
559	5219	5059	4847	6146	12944	8565	9713	11843	9634	9405	8725	8186	9458	9411	11133
560	5429	5649	4747	6366	12834	8825	10023	12343	10084	9445	9295	8866	8978	10021	10673
561	5559	5559	5067	6016	13234	8775	10043	11923	9234	9655	9375	9026	9048	10301	10693
562	5319	5139	4287	6256	13564	9125	9953	12313	10314	10425	9295	8836	9318	10271	11183
563	5569	4999	4787	5726	12784	9355	10423	12163	11004	10215	9735	9246	9998	10571	11343
564	5259	4829	4597	5856	13594	10105	10243	11393	10274	10545	9685	9156	11088	11111	12343
565	5469	5039	4587	5826	13414	9355	10783	12053	11214	10515	9835	9586	9918	11481	12753
566	5179	4809	4157	6176	13974	10095	11213	13403	11564	10765	10115	10196	10368	11221	12213
567	5319	5199	4237	5706	14914	10655	11953	14123	12004	11705	11225	11016	10838	12601	13343
568	5089	5099	4317	5706	15194	11775	12083	14013	12424	12465	10955	10906	11668	12741	14333
569	5569	5179	4787	5446	15864	11955	13053	15533	13544	13235	11945	11936	12588	13961	15423
570	5519	5359	4347	5996	16664	12405	14393	14973	12824	14055	12165	12736	12978	14911	16323
571	5329	4999	4557	6036	16874	13665	14393	16403	15574	14755	13945	12996	14828	15531	17153
572	5239	5479	4677	5976	18024	13825	15093	17023	16454	15995	14295	15176	15548	16801	18453
573	5689	5509	4627	5616	18664	14825	17763	18483	17174	17035	15385	15816	16108	18501	20753
574	5959	5589	4657	5666	19664	15835	18433	19623	18384	17655	16665	17346	19028	19551	22443
575	6349	5709	4597	6216	21334	17405	18863	20223	20564	20665	18225	18586	19998	21181	23863
576	6169	5699	4757	6256	22744	19025	20933	22793	21044	21625	19215	18146	21648	22261	26853
577	5889	5939	5237	6526	24864	20845	22433	25553	22594	23045	20565	21046	22928	24781	28293
578	6719	6239	5307	6246	27014	23315	24363	26523	24144	24795	23175	23736	24958	26341	30323
579	6509	5909	5247	6686	27504	23785	25263	27673	26094	27305	24235	23806	26958	28421	31263
580	7069	6099	5547	6476	28684	25895	27753	29963	27684	29345	27225	26656	29508	30091	36153
581	7659	6619	5317	6676	32494	28445	29833	32683	30064	31935	29105	28636	32418	33781	38123
582	8419	7149	5997	7376	35234	31855	33353	35103	33424	35715	32385	32316	36148	37121	42353
583	9089	7599	6367	8206	38214	33645	38143	38403	38224	39525	34255	36646	40078	41381	46903
584	9519	9059	6827	8586	43974	38635	42213	43023	42304	43985	38995	39866	44228	45361	53283
585	11379	10319	7867	9796	49074	41955	48093	48613	46584	49305	43565	45866	50398	51361	61233
586	13209	11339	8997	10696	55274	49885	56483	54223	52784	57545	50595	51396	56568	58661	69783
587	14879	13369	9897	12026	62614	59265	63363	63733	62314	67535	57655	60836	67918	68251	78773
588	16979	14449	11647	14026	73894	68075	74123	74813	73714	78205	67525	70676	76708	80761	91933
589	18599	17009	13037	14646	85734	80855	87273	86273	86734	90845	79615	82766	89308	91911	109893
590	22489	18749	14417	17016	99014	93845	104253	100893	100754	106645	92455	97076	107528	109541	130073
591	24559	20229	15857	19436	119654	111415	120653	119653	119264	124815	112775	116256	124508	128561	152533
592	25109	22459	17057	21446	137264	130755	140123	137853	134564	146685	129855	133856	147548	153211	175603
593	29449	24129	18817	22206	158914	146935	160193	156273	159204	169485	149815	152916	171608	176091	205633
594	29419	26119	19807	22456	180324	169165	182043	181593	181464	192005	173235	176696	197788	200511	238503
595	29999	25629	21057	23576	201984	192265	204523	201733	202854	221895	192765	202006	224688	229211	269263
596	31279	26129	20577	24746	225794	214695	226293	229433	229464	248745	217275	225336	255748	258251	304703
597	30389	25779	20757	23766	253024	243765	256753	256523	259004	280545	250625	258836	291088	297941	349993
598	29819	24699	20587	23826	270744	258645	268393	273143	276334	300975	266865	273696	310188	320551	369613
599	28799	24639	19827	21266	290494	276655	288803	292793	290064	324275	287415	291786	333608	340221	394473
600	27329	22749	19207	22086	307724	287585	304153	310163	306394	339485	301905	315246	351478	360731	418903
601	26959	22129	19397	21196	316804	302485	311223	321733	318854	353135	316205	329466	367658	381091	437453
602	25999	20469	16967	20406	324604	306725	317313	330163	327454	364545	325075	334066	375778	392941	449353
603	24409	19029	16747	18726	331144	310715	319543	332573	332974	365355	322645	344276	379138	393451	456943
604	23669	17859	15617	18116	325064	307575	319613	329243	329174	364235	323925	333576	382088	390421	451343
605	21809	17319	15407	17146	316234	299145	310503	319653	321324	354565	317325	326666	368018	380161	439823
606	21639	16659	14347	16646	305394	287285	298913	310323	308734	342125	304125	314866	359698	363701	426323
607	20659	16359	14187	15926	289774	276755	284093	295853	290874	325215	289465	301856	335818	348911	403393
608	19029	16029	13007	15746	273684	261795	269773	279713	273294	307355	272145	283816	316558	327671	379273
609	19169	14819	13147	14656	259434	243895	252233	259343	255084	284355	254025	263126	297718	308061	354853
610	18779	14499	12397	14336	240724	227875	234823	247673	242074	268405	237025	249896	278188	289211	334833
611	17259	13959	12307	14956	225054	212575	219153	224883	225364	252275	217975	230116	259628	265901	311083
612	17769	14009	11887	13476	210354	200345	206893	212273	210814	234835	208625	215916	244558	251121	289283
613	17359	13579	12367	13206	198794	188665	195033	201523	197964	219795	193695	202036	225548	234381	273123
614	17549	13379	11907	13616	186074	174885	181343	190283	184224	207935	182855	189636	215958	222761	256223
615	17279	13749	11707	13436	177114	168135	171783	179883	175114	194165	174235	179586	200528	207191	243603
616	17169	14069	11047	13076	168504	159785	165063	172803	168274	187605	165225	170716	191818	198241	231123
617	16799	13559	11597	13066	164544	152485	158833	162743	162974	178775	158725	164416	185118	189251	224303
618	16169	13089	11747	13176	159524	149035	157173	159413	158704	176295	153265	158646	179888	183991	213343
619	16339	13759	11027	12886	155644	143235	152403	154993	153944	168405	147805	156236	175068	177561	208383
620	15859	13919	10987	12736	150604	142135	149953	148743	148444	168045	149135	150866	172668	176051	204353
621	15789	12929	10967	12026	148874	140385	147573	151183	147154	160675	145235	148426	167148	170571	198983
622	15689	12899	10477	12616	146224	135795	143083	146193	146684	160125	141885	145346	163258	168001	197173
623	15039	12709	10447	12306	140724	136345	142853	145463	142964	158615	141565	144916	162208	167881	195053
624	14779	12369	9947	12506	140964	133625	140963	143993	141394	155125	139025	143926	159018	165321	193493
625	13869	11669	9977	11426	139644	130245	136803	140233	139224	154795	135775	142556	157838	165031	188223
626	14349	11539	9557	11326	138794	129275	133943	140173	138094	152365	133065	140486	155758	161331	185863
627	13719	12239	9517	10936	136184	127525	135123	136283	134524	148935	132965	136066	153158	158171	184463
628	13399	11229	9137	10776	133584	126035	130303	135293	132674	145785	132985	132996	148268	156751	179423
629	12859	10969	8697	11046	131104	122135	128853	132263	128504	142985	128075	133136	150368	153371	179823
630	12689	10749	8827	10276	127094	119955	125793	130483	129544	140415	124075	130526	147708	148821	172323
631	12929	10739	9007	9836	125654	119235	122853	126723	122354	136725	123145	123916	140618	145411	166693
632	12949	9899	8847	9916	121954	114775	119443	123163	122604	134365	118665	123846	138678	143721	166783
633	12569	10839	8517	10686	118954	112525	120033	122033	122454	132495	115065	121236	134548	141651	162633
634	12559	10249	9287	9786	117054	110605	116983	117863	117894	128065	114955	117546	130818	135351	159853
635	13209	10959	9067	10426	117054	109975	114853	117003	116204	126965	114405	116946	133108	135281	160533
636	13039	11809	8777	10286	116304	107735	115503	116393	116794	127825	110485	115256	129608	133461	156893
637	14119	11109	9697	10286	116744	110335	112383	117113	116214	126275	112475	117406	129908	135071	155793
638	14519	11939	9877	11366	117894	110175	115213	119063	114624	127065	112305	118556	129438	135151	156933
639	14959	12539	10037	11696	117084	110785	118213	121543	115584	129155	114185	119906	131578	134671	159403
640	15469	13089	10297	11616	121304	114715	121493	121983	120504	130035	114835	119276	133868	136911	159033
641	16389	13629	10707	12516	122274	114885	122303	123543	123914	135195	118305	121226	137948	142681	167053
642	16609	13849	11177	12906	125254	118955	123113	126773	124214	138835	122555	125406	142308	144061	168903
643	17169	14789	11697	13316	127494	122025	130533	133313	130394	141965	125235	130496	143178	147771	174623
644	17629	15149	12417	14016	131524	127695	134443	136313	134884	146845	129085	136116	148848	155361	178513
645	19309	15069	12547	14046	139664	132105	139793	139533	136764	152275	133155	139396	155668	158531	184883
646	18699	16109	13087	14956	143374	137085	143393	146093	144194	157925	138385	142366	161098	164541	194873
647	20389	16549	12677	15806	148314	141605	151633	153523	148834	161385	141215	152746	166278	172091	200453
648	20619	16729	13637	15806	155124	147935	156743	157073	155804	167745	149935	157386	176348	179311	208823
649	21679	17799	14157	16936	160784	152735	164633	164193	160644	177295	156705	164856	182828	186631	218633
650	23119	18689	13977	16116	169174	160305	169353	170663	168584	186715	164675	170566	189288	194671	229603
651	22749	19149	14807	16836	174664	165445	175403	176263	173784	187985	165935	174076	194588	201971	235353
652	23079	20109	15147	17866	179444	172655	181093	178623	179314	195655	174135	182496	203008	209841	239893
653	23029	19069	16207	17236	183294	175595	186233	186573	184474	203405	179665	186266	207548	212981	251363
654	23059	19389	15637	17976	190004	180515	191813	192783	191744	212645	184505	190506	214648	220191	255183
655	23579	19919	15757	18046	196184	186845	194093	199493	194184	215595	187225	195646	218578	228071	266343
656	22139	17949	14447	17776	197494	186365	197993	202263	198824	216795	194835	203506	227378	231421	270863
657	21519	17639	14157	16076	202734	193145	202213	205323	201564	222855	198425	205006	227128	237761	274623
658	20399	17689	13947	15536	202414	194185	204733	206233	201344	223385	199125	206026	232038	239741	275953
659	19889	16529	13997	14296	204734	194305	201923	208443	207414	229485	201285	208606	234358	241551	281833
660	18209	14019	12467	14576	204154	193825	200243	206703	203524	225875	202005	208896	234668	239091	282453
661	17539	13649	11387	12806	202164	190945	198823	207183	204114	225295	198805	206536	232608	239511	275763
662	15299	13739	10457	11766	197154	188445	195973	201343	197564	219555	200135	206846	230118	236661	273893
663	14299	11199	10057	11376	194944	184425	189563	196973	194374	217315	189265	199276	223978	232541	271153
664	13199	10519	9357	10356	187954	176085	184173	190203	188364	207105	185055	191776	218448	227091	261063
665	11729	9279	8637	9366	181374	169505	176043	183603	180304	199935	180145	182576	208568	214811	249163
666	10609	9139	7787	8686	171764	162655	166103	173873	172804	190945	170205	176946	199098	206151	237333
667	10389	8099	6807	8186	161314	150565	154483	162893	157184	180345	158275	166416	185628	191531	221433
668	9309	7429	6987	7236	150244	138995	144563	151693	151534	166795	146935	154176	172408	179381	208153
669	8299	6489	5617	6786	136584	128585	132573	140583	136964	151175	136665	142306	159978	166701	191833
670	7359	5639	5267	6156	126634	117585	122283	127913	125224	141265	122475	129266	145538	151171	172743
671	6479	5789	4617	5306	112304	108525	109163	118153	113984	128985	113805	118086	132508	138651	160853
672	6409	4899	4177	4816	102964	98765	98743	104373	102204	116335	103505	106626	120888	126031	144893
673	5559	4599	4117	4006	94024	87405	91443	96193	92264	103595	93545	95816	107048	110621	127363
674	5119	4539	3627	3766	85014	78875	79113	84633	82064	92405	82455	86656	97028	100761	118193
675	5299	3909	3497	3916	75444	70235	73663	77443	74304	83585	73015	76036	86838	88891	103903
676	4059	3939	3267	3816	66134	62425	65663	70323	67644	74445	67805	68796	76508	79981	91583
677	3809	3699	2927	3216	61024	56965	56773	62503	60264	66145	59355	61156	69388	71241	83633
678	3769	3309	2647	3276	54494	50555	50753	55573	53964	60635	51915	54796	61168	64341	72973
679	3909	3249	2537	2876	48944	45505	45903	51233	48724	51805	47025	49006	54248	57911	65473
680	3419	3259	2527	2556	43884	40345	41543	45593	42474	47165	42655	43906	49468	52511	59063
681	3259	2329	2187	2666	40144	37035	38023	41643	38834	42815	37895	40596	44608	47661	53123
682	3309	2809	2107	2206	37094	32035	34503	38353	34464	39175	34675	36636	39918	42021	48103
683	2889	2509	2087	2386	32724	29755	32403	34733	31804	36115	32705	32726	37318	38591	45463
684	2959	2329	1917	2186	30994	27585	29423	32303	29534	33665	29515	29986	34078	35841	41013
685	2859	2269	1827	2056	28524	26055	25733	30493	26984	29715	26355	26886	31538	32991	37623
686	2399	2369	1467	2156	26454	23865	24913	27233	24534	28155	24325	25106	28608	31061	34033
687	2629	2189	1757	1826	24494	21615	22893	27383	23054	25285	23565	23856	26748	27061	31523
688	2419	2089	1657	1806	23364	20805	21423	24913	22364	24245	22015	22696	25448	25491	29983
689	1999	1879	1707	1826	22244	19875	20653	24403	20334	22695	20235	20926	23288	24631	27403
690	2019	1779	1697	1956	21014	17565	19083	22663	19614	21205	19375	19536	22138	23381	25473
691	2039	1959	1367	1846	19984	17585	18313	21083	18414	21185	19045	19316	20748	21931	24753
692	1829	1999	1087	1466	19614	17025	17673	19593	17604	18545	17355	17936	20398	20391	23493
693	1819	1839	1277	1496	17774	15285	16763	19223	16534	19035	16285	16336	18578	19591	21833
694	1699	1939	1497	1656	16774	14965	15093	18383	15594	18435	16005	16496	18108	18821	22083
695	1689	1459	1287	1396	16664	14025	14883	19043	15284	17645	14525	15396	17778	17991	20543
696	1589	1379	1077	1416	16074	13985	14503	17853	14724	16445	14735	14496	16228	17081	19923
697	1699	1329	1157	1386	15684	13035	13773	17853	14284	15065	13765	14156	15488	17031	18623
698	1639	1349	1157	1436	15234	12495	13093	16793	13754	14655	13495	14236	14588	16561	18703
699	1469	1519	1027	1356	13944	10965	12353	16633	12544	14295	12335	12886	14548	15711	16663
700	1599	1399	987	1086	13754	12105	12233	14813	12524	14595	12785	13636	14118	14771	16773
Emission
Dc conc. (mg/mL)	#1	#2	#3	mean	sd
Control	16747	18726		17736.5	1399.36
0	307724	287585	304153	299821	10745.8
25	310163	306394		308278	2665.09
50	339485	301905	315246	318879	19051.5
100	351478	360731	418903	377037	36550.7

## Sheet: Protein assay
	1	2	3	4	5	6	7	8	9	10	11	12
A	1.062	0.578	0.518	0.542	0.543	0.598	0.714	0.607	0.276	0.263	0.249	0.035
B	0.692	0.377	0.561	0.557	0.576	0.831	0.649	0.703	0.265	0.266	0.264	0.292
C	0.503	0.255	0.547	0.672	0.641	0.616	0.607	0.596	0.281	0.263	0.262	0.034
D	0.384	0.194	0.548	0.616	0.764	0.657	0.61	0.605	0.26	0.284	0.277	0.038
E	0.328	0.155	0.364	0.594	0.572	0.556	0.569	0.563	0.286	0.288	0.292	0.04
F	0.322	0.137	0.416	0.414	0.394	0.562	0.575	0.409	0.293	0.277	0.293	0.286
G	0.299	0.128	0.477	0.48	0.522	0.507	0.533	0.543	0.258	0.266	0.278	0.041
H	0.288	0.121	0.519	0.5	0.519	0.537	0.536	0.494	0.28	0.275	0.054	0.052
Std. curve										Protein conc. (mg/mL)					Protein content (mg)					Protein content (mg) in 40 mL
BSA conc. (mg/mL)	A570									Dc conc. (mg/mL)	#1	#2	#3		Dc conc. (mg/mL)	#1	#2	#3		Dc conc. (mg/mL)	#1	#2	#3	mean	sd
40	0.578									Control	2320	2806.96			Control	0.116	0.140348			Control	0.0928	0.112278		0.102539	0.0137732
20	0.377									0	2528.7	2302.61	2059.13		0	0.126435	0.11513	0.102957		0	0.101148	0.0921043	0.0823652	0.0918725	0.00939345
10	0.255									25	2337.39	2354.78			25	0.11687	0.117739			25	0.0934957	0.0941913		0.0938435	0.0004919
5	0.194									50	2615.65	2302.61	2285.22		50	0.130783	0.11513	0.114261		50	0.104626	0.0921043	0.0914087	0.0960464	0.00743838
2.5	0.155									100	2250.43	2667.83	2546.09		100	0.112522	0.133391	0.127304		100	0.0900174	0.106713	0.101843	0.0995246	0.00858597
1.25	0.137
0.625	0.128

## Sheet: Activity
Emission					Protein content (mg)					Activity (cps/mg)
Dc conc. (mg/mL)	#1	#2	#3		Dc conc. (mg/mL)	#1	#2	#3		Dc conc. (mg/mL)	#1	#2	#3	mean	sd	rel mean	rel sd
Control	16747	18726			Control	0.0928	0.112278			Control	180463	166782		173623	9674.14	1	0.0557193
0	307724	287585	304153		0	0.101148	0.0921043	0.0823652		0	3.04232e+06	3.12238e+06	3.69274e+06	3.28581e+06	354672	18.925	2.04278
25	310163	306394			25	0.0934957	0.0941913			25	3.31741e+06	3.25289e+06		3.28515e+06	45619.1	18.9212	0.262748
50	339485	301905	315246		50	0.104626	0.0921043	0.0914087		50	3.24475e+06	3.27786e+06	3.44875e+06	3.32379e+06	109484	19.1437	0.630586
100	351478	360731	418903		100	0.0900174	0.106713	0.101843		100	3.90456e+06	3.38038e+06	4.1132e+06	3.79938e+06	377562	21.883	2.17461
