# Supplementary material for: Doxycycline potentiates antitumor effect of 5-aminolevulinic acid-mediated photodynamic therapy in malignant peripheral nerve sheath tumor cells
Source: PLoS One. 2017 May 30;12(5):e0178493. doi: 10.1371/journal.pone.0178493 (PMC5448821; doi:10.1371/journal.pone.0178493)
Supplement: S1 File — (ZIP) [file pone.0178493.s001.zip › data/Fig 3/Fig 3C.xls]

## Sheet: Emission
Fluorescence analysis:
	FC
Excitation (nm)	410
Emission (nm)	580
Slit	5
Dc conc. (mg/mL)	blank (no cell lysate)	control (cell lysate only)		0			25		50			100
nm	#1	#1	#2	#1	#2	#3	#1	#2	#1	#2	#3	#1	#2
500	19010.2	24440.6	25138.5	22643.9	24757.6	24289	27338.8	25415.4	24649.9	24639.9	26063.2	25344	23643.7
501	19770.5	24620	25245.4	23558	25492	24908.2	26775.5	25221.5	25748.7	25222.7	25645.5	26093.5	25141
502	20069	26177.4	26641.2	22899.5	24765.9	25367.4	26952	26389.7	25516.5	25670.7	25084.4	26431.4	24855.6
503	18732.4	26706.5	25649.4	23529	26215.4	25525.1	28144.2	25460.4	24685	25385.5	27093.5	27519.9	26204
504	19371.7	25735.4	27082.4	24825.6	27191.9	26868.3	27892.8	26370	25757.1	26269.4	25550.7	27062	24925
505	18812.8	26777.1	26248.6	24455.9	25910.8	27364.5	28137.3	25482.1	26402.2	25982.5	25670.3	26714.4	25208.3
506	20014.8	26142	26652.6	24426.3	27432	26410.8	28821	27862.8	25700.8	25381.9	26572.8	26979.3	26828.8
507	20504.2	26856.3	27576.3	24666.5	27067	27759.9	28359.7	28133.5	26658.5	27410.9	27392.8	25758.8	26021.2
508	20010.1	27797.4	27546.6	24349.3	28100.1	26613.8	28853.6	29042	26845.1	27614.2	27531	27097.1	27321.9
509	19026.8	28394	29238.8	25372.6	28162.9	28144.6	29664.4	27490.4	27763.3	27857.3	26389.7	27886.1	26297
510	20355.4	27394.2	28413.8	26103	28277.4	30240.5	29038.5	29714.3	27521.5	26408.7	27151.5	28799.6	27727.5
511	20372.8	28914	27617.2	26995.8	29379.8	28596.1	31226.8	27908.7	27841.4	27791.3	27403.4	27662	27428.5
512	20177	28047.8	29449.8	25522.4	28754.8	30301.4	30346.4	28854.3	28813.1	28431.1	29646.1	27863.4	27933.7
513	20764.7	29397.6	29580.3	27165.4	30441.7	28449.5	31828.5	30955.1	28300.1	28582.8	28950.9	28145.5	27429.4
514	20164.4	27998.6	29040.2	26599	29530.8	29190.3	32600.6	30945.1	28088.4	28962.4	28742.6	28723.8	28647.4
515	21645.4	29359.2	29759.5	27709.7	31640.7	28778.4	31694.6	28965.7	28681.4	28711	30053.2	28969.8	29418.5
516	20315.2	29833.2	30520.2	27077	29891.5	29032.4	31233	30169.3	29070.3	27745	29433.5	29495.8	28605.5
517	20426.9	28512.1	30102.2	26217.6	30205.7	29287.4	31799.9	30825.6	28698.8	28824.1	29717.9	29712.5	27849.9
518	21209.9	28969.4	30088.7	26580.2	30754.5	30351.7	32028.5	30309.2	29348.9	28707.7	29222.8	29409.2	28906.4
519	21738.5	30587	31120.1	27620	30839.1	29993.3	32464.4	31052.6	27745.4	29442.4	28390	29293.6	29091.1
520	20305	29603	30665.2	26689.2	29828.8	29726.3	31019.7	30417.3	29931.2	28009	29374.5	29188.9	28154.4
521	19658.1	29114.9	29807.7	27687.5	30276.1	29768.7	32199.8	31523.7	29138.6	28555.9	29609.8	28781.8	30068.4
522	20600.5	31045.3	30914.8	28065.1	30810.9	31647.2	32270.2	30537.3	30283.4	30019.6	29256.3	30148.7	27641.3
523	20494.3	31035.2	30593.2	27555.5	30178	31401	33016.6	30524	29152.7	29282.6	29375.9	30132.8	30617.2
524	21209.4	30510.8	29966.4	27904	32021.7	31106.3	33016.6	31517.1	30080.1	30338.8	30375.7	29844.2	29564.1
525	21073.7	29834	30487.7	28025.8	29952.7	31305.9	33242.8	31089.9	29700.9	29646.6	29855.4	30078.6	29925.5
526	21038.7	30224.3	31414.2	28405.6	31365.3	32568.2	31739.4	32552.3	30579.7	29891.9	30533.6	29736.5	28863.1
527	21436	30921	31900.8	28426	31750.3	31556.4	34630.2	30556.3	31032.5	30181.5	31420.3	31313.2	29841.4
528	21487.2	31318.1	32376.3	28270.2	31875.6	30370.6	33651.4	31431.7	32114.3	31302.1	31689.3	30446.2	31687.8
529	21113	31205.4	32401.4	29750.2	31590.4	32711.8	32746.9	32534.6	32899.1	31833.4	30568.6	32070.6	30830.6
530	22411.5	33592.2	33749.7	30376.7	31874	31809.2	35908.1	33883.7	33690.8	31014.2	32804.5	32077.2	32317.2
531	23024.1	32665.4	32023.5	30243.2	32358.5	33998	35590.1	33433.2	33832	32293.3	30938.4	33437.7	31915.3
532	23120.6	32006.5	34285.4	31000.6	33951.1	33766	35145	33331.7	34628.6	32452.7	32416.9	33724.2	32878
533	24718.7	33619.4	34095.7	32381.4	32797.6	34249	36208.2	35419.4	34967.1	34714.7	33311.4	32509.1	33249.8
534	23659	34782.2	35231.4	30964.6	35679.1	35597.5	37766.4	34703.6	35942.3	33570.7	34290.6	34814	32973.2
535	24029.5	33460.4	36592.4	31566.3	35292.1	35072.9	37697.8	36061	37323.2	33946.1	35417	35715.4	34425.8
536	24501.7	34932.8	36185.4	33960.9	36363.2	35529.2	37881	36294.2	38224.4	34057.4	35477.1	34535.8	34525
537	26043.2	35202.8	37359.2	33282.6	35099.4	37454.9	39297.9	37082.9	37652.5	34923.4	36430	36994.9	33881.5
538	25862.8	36032.7	37846.3	34115	37715.7	36512.9	39176.6	36822.2	38918.6	36233.2	36599.9	38085.6	36707.2
539	26632	35837.9	37350.9	33390.9	37047.3	37510.4	40051.3	37508.9	38868.5	37307	36252.5	37529.2	35296.6
540	26196.4	36755.6	37191.9	34827.7	38099.1	38061.3	40036.4	36941.4	39239.4	36092.5	37645.5	37560.4	36305.1
541	26766.1	37417.3	38713.4	36221.2	37850.4	37907.5	40150.7	37683.8	39538.4	37939.3	37790.1	38624.6	36963.6
542	28555.6	37573.5	37952.1	36480.6	38840.5	39601	39831.1	37314.6	41706.9	36389.5	38268.5	38070.4	37052.6
543	27052.9	38484.3	39863.4	35452.7	39293.7	39544.7	41739.6	39510.9	40185.2	37694.2	37913.1	37134.2	36785.1
544	26741.6	37994.4	40080	37437	39538.8	39516.1	41775.1	38412.5	42202.9	37425.6	41081.5	39033.2	38762.5
545	28250.9	37477.5	38517	36948.8	39767	39352.5	42329.1	39742.5	41748.1	39874.7	40194.6	39372.1	37941
546	29633.3	37532.4	40174.8	36818.8	41861.8	40441.1	42947	40390.2	43233.1	38846.2	40237.3	40608.9	39890.3
547	29045.2	41328	41786.9	38505	40040.7	42154.7	43735.1	41772	43460.1	40729.9	40408.5	40418.4	39843.6
548	29429.8	39901.8	42083.3	39878.4	40591.1	42453.8	43612.2	42535.6	44954.2	41335.5	41262.1	43041.4	41293.8
549	30758.4	43343	44414.1	41150.3	42877.2	43543.1	46156.2	43491	46684.2	42651.9	43670.9	43647.3	41315.1
550	32679.5	43408.9	46046.3	40708.7	45429.7	46354.6	48140	46183.5	48722.8	45168.9	44027.2	44426.9	42856.6
551	34887.9	46466.1	47792.1	45298.7	47853.6	48973.2	49423.7	46752.8	51410.3	47607.8	46525.8	46894.4	45056.3
552	37452.4	49409.3	52155.2	46806.1	49448.8	51969.5	53283.1	50489.1	52275.5	50542.4	50363.5	50580.2	50258.7
553	40761.2	53776.7	54429.7	51119.6	53400.8	55818.9	58250.9	52993.8	57374.4	54017.5	53820	55025.6	53991.5
554	45545.5	58726.4	60204.4	54287.4	59290.1	60487.1	61575.9	59595.4	63013.7	58428.1	58927.1	61677.1	58105.3
555	52135.2	63813	66092.7	61837.4	64398.3	64637.4	69495.5	67412.7	67955.8	68433.9	66704.3	67558.6	64839.5
556	60537.2	72364	75229.4	71063.3	72688.3	73886.2	80060.1	75638.8	78631.8	75162.1	74623.4	78125	74302.6
557	71105.6	84082.6	88347	83128.7	86088.9	88404.1	91555.5	89778	90705.1	85938.8	85056.3	88711.4	86966
558	84159.8	100465	103954	95343.4	100669	102895	110646	101938	104512	104840	103860	99674.6	103318
559	103441	119568	125172	116566	121480	125194	132353	125900	127369	124304	123190	124344	124077
560	124756	145073	152954	138314	142005	150176	158143	152224	151234	150798	149053	150948	147093
561	156367	177242	183896	166699	173446	180671	191601	180725	186129	186539	181789	179937	179389
562	195051	214926	226789	207887	217592	220077	234706	229674	224147	225900	222209	226369	223174
563	234873	262901	279587	249765	257993	269689	283819	272406	275986	275203	272644	272712	270973
564	287002	311930	329225	305078	313562	319832	341337	329095	332572	325617	331963	325773	323944
565	336549	371856	387747	355609	368317	376848	398832	391027	386489	389218	387266	385810	377772
566	386579	429242	452486	416611	428076	447110	470405	443572	445780	450280	451694	450361	439376
567	445076	482562	520403	473025	490083	503808	529808	506014	513837	516359	518365	522076	508776
568	499205	558250	586747	547543	555269	576267	612666	579741	580949	590519	592795	596341	576492
569	568300	628992	669049	611353	627837	654826	690607	665902	662142	671158	667235	676869	664281
570	632308	708370	762186	694420	709625	737421	767731	737399	749415	759037	751394	757078	738640
571	697691	787686	841993	776560	787333	812021	870161	822078	832155	841677	839170	850340	831249
572	770845	871346	936588	865632	874155	909009	964466	916871	933846	939597	928741	941537	920170
573	852080	966562	1041550	961980	970979	1017990	1069760	1025170	1039680	1044340	1029530	1039710	1022410
574	944581	1057910	1145020	1051590	1068140	1113200	1177600	1122910	1127600	1154680	1129550	1142200	1122470
575	1012310	1171840	1237680	1144850	1163890	1216980	1277670	1216090	1232210	1254360	1237310	1254530	1221910
576	1093080	1240070	1331110	1220830	1245250	1303260	1376450	1297690	1334190	1340300	1337620	1344590	1302370
577	1151340	1322780	1415300	1312370	1327210	1392410	1448750	1379360	1417040	1419610	1406090	1427150	1398280
578	1205030	1379390	1486910	1370000	1381260	1447940	1515440	1450990	1473100	1494000	1472100	1484050	1444690
579	1256180	1417960	1526050	1415820	1418180	1490720	1575920	1494390	1515010	1542860	1507960	1541200	1508090
580	1288250	1453880	1551040	1440550	1473120	1523370	1608290	1531810	1558600	1564090	1557300	1574710	1539390
581	1306540	1469120	1577710	1457130	1487460	1560360	1626680	1561460	1581360	1596940	1572520	1599860	1561220
582	1338540	1486660	1592400	1475460	1495770	1559330	1641240	1572520	1579150	1605290	1582400	1614990	1568250
583	1342280	1495970	1612370	1483390	1511010	1571400	1642420	1583640	1602140	1612110	1608420	1612750	1587670
584	1385120	1526900	1619810	1497840	1529930	1586130	1676880	1605780	1616940	1633320	1616470	1638130	1596260
585	1407870	1555020	1651550	1519360	1553860	1604860	1681970	1629150	1632660	1644430	1653160	1663140	1622170
586	1464580	1598980	1702310	1568050	1600980	1659210	1748930	1672740	1690360	1702400	1692300	1690010	1663940
587	1549480	1676220	1782470	1613340	1665380	1724550	1815740	1747370	1774340	1773410	1773170	1773090	1742830
588	1655590	1779370	1901050	1729160	1777060	1838040	1916950	1871420	1855510	1887460	1877140	1895540	1853180
589	1811480	1911430	2049000	1849310	1921160	1985130	2066630	2013540	1988740	2028100	2019760	2021020	1981950
590	1996410	2094800	2215820	2015640	2086830	2155150	2256460	2196850	2191620	2201940	2207550	2183860	2153620
591	2200710	2307540	2453520	2228450	2297290	2381250	2485460	2427390	2413100	2427360	2423830	2419680	2376930
592	2418970	2525860	2691270	2430710	2522170	2596350	2728980	2657360	2648750	2658400	2663710	2662280	2603460
593	2686380	2802760	2946820	2686760	2775750	2858040	2982010	2903860	2874320	2908980	2913940	2902310	2877950
594	2936430	3038730	3221280	2908710	3016370	3111520	3260300	3166960	3163080	3157780	3190890	3175860	3139760
595	3187640	3302710	3482660	3160700	3277180	3362790	3521890	3437930	3423770	3427900	3447670	3428780	3394270
596	3423060	3550580	3743570	3407920	3534130	3635830	3782870	3721730	3674830	3665780	3702280	3700090	3636620
597	3746590	3881840	4074580	3705810	3857800	3944730	4145210	4044320	4007420	4012830	4054260	4021670	3957450
598	3965170	4085880	4330960	3898150	4054790	4171310	4367850	4263720	4212450	4229440	4246030	4233850	4181640
599	4277330	4410820	4629280	4231370	4376430	4497960	4703860	4604440	4546650	4565900	4591440	4572430	4495940
600	4671890	4824270	5082290	4622850	4772990	4909490	5155380	5012240	4968070	4995390	5008690	4977580	4908260
601	5230660	5383760	5699440	5180770	5327130	5487380	5771850	5589570	5558260	5569440	5599840	5566510	5475880
602	5989130	6135950	6498980	5896500	6066080	6276640	6575790	6393440	6318000	6364700	6354130	6337610	6257210
603	7012740	7139220	7545270	6885530	7058390	7252620	7608040	7405550	7354200	7384800	7390330	7332860	7277410
604	8268340	8424660	8873720	8099300	8323130	8549000	8982650	8718150	8660250	8674530	8723830	8680050	8562900
605	9942030	10131300	10657900	9785990	10017000	10279800	10757400	10465300	10418300	10393500	10472700	10402900	10270000
606	11941200	12171700	12793800	11726900	12009800	12303100	12856000	12491900	12426200	12476100	12532300	12398600	12314100
607	14337100	14584300	15327800	14074000	14450000	14720300	15426800	14977800	14934100	15007700	14963300	14856300	14752800
608	17298100	17541300	18400100	16953900	17354100	17688100	18483900	18002100	17915700	17969700	17997000	17836000	17664800
609	20658900	21014400	21863700	20302300	20722700	21069600	21962100	21408800	21347000	21374400	21419700	21211600	21061400
610	24477100	24753300	25753700	24029200	24458300	24860100	25817400	25245700	25227600	25209800	25257600	25005200	24848900
611	28768100	29090800	30187900	28294500	28802300	29233300	30260200	29607400	29575600	29607200	29582400	29302700	29201600
612	33399200	33773500	34902500	32862600	33414900	33910100	34968000	34325500	34244800	34241700	34303300	33993700	33811900
613	38384800	38793700	39905200	37800600	38386600	38867300	39791500	39219800	39141900	39142600	39222600	38874900	38649400
614	43139600	43530500	44691100	42524100	43124400	43557200	44591900	43949700	43931100	43891100	43899900	43613700	43427700
615	47798400	48154800	49122100	47175900	47743900	48112200	48983500	48514000	48330400	48432000	48414800	48131900	47900000
616	51589200	51894000	52656600	51068200	51542200	51875800	52550000	52155900	52060200	52083500	52129900	51907600	51687100
617	54475900	54645400	55257600	54044300	54458200	54731100	55182600	54841300	54848800	54795500	54830700	54675100	54550900
618	56488100	56653100	56960200	56159600	56417100	56642900	56875800	56717200	56670600	56626300	56645900	56550900	56513600
619	57839600	57863100	57947500	57576100	57693000	57833400	57857200	57809200	57782900	57767000	57801700	57731200	57672900
620	58664000	58615600	58582800	58502300	58551400	58485900	58485700	58492400	58466300	58478200	58477900	58440000	58481900
621	59377100	59311700	59162600	59282500	59238100	59165100	59006400	59121600	59094000	59106700	58993200	59082400	59087700
622	60101000	59994900	59797700	59955800	59956200	59859600	59668600	59707500	59784700	59732300	59673400	59666600	59709300
623	60793600	60730700	60586900	60638800	60661100	60591200	60427200	60519200	60474900	60497700	60487400	60460200	60471500
624	61497800	61403900	61403800	61251000	61371700	61317900	61243800	61278700	61253400	61286700	61224500	61227100	61224000
625	61903000	61949000	62059100	61623300	61795600	61941800	61994300	61961400	61901900	61899200	61886400	61828200	61727400
626	61947500	62092900	62437000	61551100	61968200	62117100	62433100	62272800	62177300	62136800	62201200	62164300	61984900
627	61231400	61459200	62116900	60771400	61393600	61682100	62108000	61940600	61838100	61790200	61847000	61822500	61607700
628	60027500	60395400	61184700	59509900	60248400	60674100	61350600	60984900	60864800	60779500	61027900	60892600	60656700
629	58320500	58747900	59760400	57584400	58569900	59169500	59883900	59504900	59341000	59242700	59485000	59415500	59035000
630	56210300	56689500	57850000	55448800	56465200	57158700	58050300	57575600	57358200	57365200	57580900	57453500	57025500
631	53945700	54575500	55755200	53263600	54329800	55036700	56003900	55528700	55343700	55228900	55490900	55326400	54919900
632	51545300	52089900	53386000	50849100	51881400	52684400	53704900	53081700	52975100	52887600	53231300	53030600	52563900
633	48866000	49495900	50804100	48213900	49223700	50076100	51098000	50578700	50452300	50282700	50567400	50451800	49981200
634	46086800	46661500	48008000	45359500	46528400	47296000	48401200	47880600	47659100	47502900	47871600	47716300	47267700
635	43325000	43935400	45288300	42652900	43765800	44552100	45640200	45136500	44859200	44743600	45137700	44936600	44525600
636	40219800	40874900	42201500	39545700	40697300	41515400	42527200	42006400	41803600	41647700	42013500	41905300	41431900
637	37337100	37930000	39226400	36635900	37793400	38572800	39571000	39050700	38852100	38725200	39152000	38991400	38456200
638	34683300	35284500	36673200	34060400	35172500	35869900	36925600	36365000	36135200	36122100	36377200	36267400	35779000
639	32364100	32996800	34211200	31791800	32822900	33501800	34568900	34017300	33841200	33729600	34027900	33860400	33514400
640	30273000	30898600	32152500	29761500	30632500	31378200	32367000	31816800	31676500	31628500	31833000	31752500	31288300
641	28801500	29264000	30572700	28238000	29141300	29781100	30785600	30236800	30135500	30032900	30306800	30122100	29790500
642	27750600	28190900	29469300	27214800	28066000	28713100	29725600	29123900	29045200	28930100	29199500	28981700	28727400
643	27105200	27550400	28754900	26540500	27434800	27951900	28956800	28531200	28310900	28248100	28501600	28306000	28006700
644	26911900	27257400	28464300	26256400	27182400	27683600	28710600	28180400	28012100	27966500	28150100	28010100	27618500
645	26888500	27425100	28512600	26284000	27145400	27748400	28763700	28215300	28103000	28033200	28223200	28042900	27689000
646	27274600	27753800	28912400	26721100	27505400	28086000	29135200	28574600	28442000	28373100	28595100	28362500	28070700
647	27817900	28292400	29545000	27263100	28047100	28674400	29750700	29130100	29004300	28987400	29184000	28925400	28596300
648	28577600	28980200	30300100	28003400	28770800	29373500	30404100	29878800	29740500	29698300	29914600	29650400	29300100
649	29337400	29777000	31035400	28652000	29493600	30053400	31200400	30653500	30505800	30398500	30652100	30411800	30083700
650	30165100	30541300	31825500	29406400	30294400	30874400	32039500	31461200	31324000	31173400	31464800	31209800	30892600
651	30610300	31099000	32379500	29875800	30818700	31420800	32493400	32016400	31828800	31759000	32011300	31753900	31425900
652	31073800	31567400	32896800	30400200	31298400	31924100	33038200	32494000	32296800	32194600	32557200	32226300	31898700
653	31406200	31897600	33246500	30613400	31634700	32330600	33451600	32831800	32642200	32643000	32911300	32643400	32229100
654	31616700	32089500	33440100	30910700	31808300	32462300	33577600	33097900	32895100	32822000	33085300	32814000	32448000
655	31753300	32232200	33625700	31025300	31900300	32572300	33812500	33189100	33019400	32875700	33212800	32936100	32575500
656	31885800	32403900	33779800	31161300	32106700	32778800	33930400	33302300	33220400	33088000	33336900	33097500	32832200
657	32083000	32552900	33945600	31377400	32325700	33022900	34117400	33496500	33416400	33353600	33598800	33309700	32966600
658	32427300	32949400	34302600	31719000	32683000	33340500	34472700	33915000	33731100	33620900	33952100	33672600	33271900
659	32997100	33455800	34949200	32253500	33157700	33894500	34979400	34420400	34257300	34174200	34525800	34188900	33823100
660	33737300	34197400	35694500	32871200	33908500	34634100	35766900	35230300	35018400	34996000	35235800	34952000	34577100
661	34688000	35265300	36733800	33939100	35022700	35662900	36859000	36236000	35994200	36027500	36270600	35953400	35557500
662	35960400	36502600	37970400	35124500	36136300	36828200	38139200	37473700	37334400	37231700	37432100	37230700	36795200
663	37333300	37882900	39338000	36499800	37511800	38227600	39560700	38866500	38710100	38568100	38910100	38577700	38233300
664	38999500	39491600	41016100	38046200	39088200	39876900	41219100	40453000	40412400	40259800	40496500	40220600	39803600
665	40665900	41143700	42774300	39691900	40777800	41490100	42872000	42144300	42021400	41892700	42174900	41865500	41407200
666	42341600	42883500	44570000	41297200	42498500	43270400	44690200	44040700	43823000	43695800	43949100	43594700	43211200
667	44195400	44733200	46420700	43068200	44332100	45137000	46530500	45792600	45533800	45465300	45800500	45444500	45036200
668	45834900	46534400	48229000	44814500	46059900	46849100	48257800	47609200	47348500	47254400	47608300	47325300	46745100
669	47518800	48188900	49924200	46483800	47737700	48613900	50058200	49326300	49085200	48973100	49319500	48989800	48456100
670	49019300	49703000	51434300	48020300	49227600	50139400	51638300	50862000	50715700	50545700	50822600	50496500	50003200
671	50494400	51077500	52944700	49408900	50714600	51559500	53139400	52319700	52140800	52028300	52359400	51950900	51397300
672	51781400	52422400	54276100	50695900	52032000	52932200	54522800	53663900	53491800	53326700	53672300	53276600	52820700
673	53036000	53616200	55476700	51886800	53279800	54112600	55748300	54917800	54784300	54606300	55014000	54513800	54019500
674	54174400	54727600	56686300	52935000	54429700	55288900	56892800	56121900	55917800	55721800	56164100	55716200	55174100
675	55263100	55980600	57900900	54088800	55555100	56440600	58113700	57311900	57040200	56922300	57339900	56936900	56352200
676	56511800	57290600	59185600	55331500	56814200	57720600	59465700	58569000	58346300	58254800	58631800	58182900	57594200
677	57826900	58608500	60653200	56804300	58191000	59167100	60976900	60004100	59716300	59684800	59989400	59609800	58955200
678	59442600	60216500	62245100	58307400	59734400	60584300	62467100	61503000	61346300	61142200	61588500	61062300	60594400
679	61204400	61864700	63950800	59956700	61325400	62311900	64106200	63148100	63063700	62888800	63309300	62823300	62209500
680	63013500	63749500	65935400	61842600	63301200	64329500	66071600	65201900	65029000	64852900	65133600	64671700	64223500
681	65181600	65921300	68137300	63959400	65528000	66476100	68314800	67333400	67076700	66943800	67421400	66800400	66277000
682	67485500	68252400	70340800	66146300	67745300	68724700	70662800	69632300	69398700	69252300	69611900	69268600	68668700
683	69661500	70505400	72707600	68425400	69999400	71082500	72893600	71944000	71619500	71614400	72013600	71475500	70806900
684	71913400	72781300	75050100	70524200	72245700	73343700	75197300	74223700	73910400	73860700	74346600	73677700	73152000
685	73836600	74712900	76911000	72520500	74100900	75322200	77210100	76243500	75922400	75836000	76261500	75798100	74962800
686	75741000	76447700	78742200	74146300	75844800	77029800	79027000	77925300	77767500	77531800	77907700	77531100	76866000
687	76759700	77567300	79976900	75215600	77027100	78281600	80198500	79183200	78976800	78681600	79123800	78668800	77986900
688	77385700	78271700	80534400	75796200	77719600	78836300	80763300	79742400	79519300	79203400	79751600	79303600	78620900
689	77034500	77899300	80237000	75479400	77433400	78717000	80608600	79683000	79317800	79180400	79845500	79257100	78549000
690	76011400	76859600	79152600	74369100	76359300	77572300	79407200	78579500	78236700	77936500	78767900	78207300	77367100
691	74253900	75151100	77552600	72551500	74672600	75920600	77759200	76972000	76544900	76384300	77101100	76554600	75635600
692	71641500	72517300	75064700	70088500	72170700	73502500	75310900	74464900	74078300	73752000	74438500	74047300	73155700
693	68005200	69075600	71492100	66731700	68688700	69914100	71831400	71027600	70557400	70337300	71062600	70646400	69767300
694	64632900	65499600	67753300	63131300	65062600	66382100	68206000	67326500	66956500	66801300	67399700	66974800	66262000
695	60676000	61572100	63866200	59155400	61191700	62428700	64200500	63431800	63038500	62780900	63425700	63080600	62316800
696	56193700	57001700	59239500	54922800	56822800	58032200	59724200	58733300	58465600	58314300	59042500	58645200	57849800
697	52243500	53085300	55276100	50967600	52885000	53982600	55641800	54836000	54453700	54248800	55027800	54659100	53841500
698	48522100	49561000	51452800	47358700	49179600	50272400	51763500	51089200	50710100	50667900	51326900	50957100	50125200
699	44568700	45523900	47456200	43512200	45190000	46278100	47754100	47068900	46735700	46588900	47206900	46886800	46211700
700	41138500	42020800	43832200	40261200	41703000	42845900	44200400	43512300	43267000	43178000	43598000	43359100	42762200
Emission
Dc conc. (mg/mL)	#1	#2	#3	mean	sd
Control	1453880	1551040		1502460	68702.5
0	1440550	1473120	1523370	1.47901e+06	41723.3
25	1608290	1531810		1570050	54079.5
50	1558600	1564090	1557300	1.56e+06	3604.03
100	1574710	1539390		1557050	24975

## Sheet: Protein assay
	1	2	3	4	5	6	7	8	9	10	11	12
A	1.062	0.578	0.518	0.542	0.543	0.598	0.714	0.607	0.276	0.263	0.249	0.035
B	0.692	0.377	0.561	0.557	0.576	0.831	0.649	0.703	0.265	0.266	0.264	0.292
C	0.503	0.255	0.547	0.672	0.641	0.616	0.607	0.596	0.281	0.263	0.262	0.034
D	0.384	0.194	0.548	0.616	0.764	0.657	0.61	0.605	0.26	0.284	0.277	0.038
E	0.328	0.155	0.364	0.594	0.572	0.556	0.569	0.563	0.286	0.288	0.292	0.04
F	0.322	0.137	0.416	0.414	0.394	0.562	0.575	0.409	0.293	0.277	0.293	0.286
G	0.299	0.128	0.477	0.48	0.522	0.507	0.533	0.543	0.258	0.266	0.278	0.041
H	0.288	0.121	0.519	0.5	0.519	0.537	0.536	0.494	0.28	0.275	0.054	0.052
Std. curve										Protein conc. (mg/mL)					Protein content (mg)					Protein content (mg) in 20 mL
BSA conc. (mg/mL)	A570									Dc conc. (mg/mL)	#1	#2	#3		Dc conc. (mg/mL)	#1	#2	#3		Dc conc. (mg/mL)	#1	#2	#3	mean	sd
40	0.578									Control	2824.35	2702.61			Control	0.141217	0.13513			Control	0.056487	0.0540522		0.0552696	0.00172165
20	0.377									0	2702.61	2737.39	2806.96		0	0.13513	0.13687	0.140348		0	0.0540522	0.0547478	0.0561391	0.0549797	0.00106263
10	0.255									25	2824.35	2546.09			25	0.141217	0.127304			25	0.056487	0.0509217		0.0537043	0.0039352
5	0.194									50	2215.65	2354.78	2563.48		50	0.110783	0.117739	0.128174		50	0.044313	0.0470957	0.0512696	0.0475594	0.00350137
2.5	0.155									100	2598.26	2511.3			100	0.129913	0.125565			100	0.0519652	0.0502261		0.0510957	0.00122975
1.25	0.137
0.625	0.128

## Sheet: Activity
Emission					Protein content (mg)					Activity (cps/mg)
Dc conc. (mg/mL)	#1	#2	#3		Dc conc. (mg/mL)	#1	#2	#3		Dc conc. (mg/mL)	#1	#2	#3	mean	sd	rel mean	rel sd
Control	1453880	1551040			Control	0.056487	0.0540522			Control	2.57383e+07	2.86952e+07		2.72168e+07	2.09085e+06	1	0.076822
0	1440550	1473120	1523370		0	0.0540522	0.0547478	0.0561391		0	2.66511e+07	2.69074e+07	2.71356e+07	2.6898e+07	242393	0.988288	0.05
25	1608290	1531810			25	0.056487	0.0509217			25	2.84719e+07	3.00817e+07		2.92768e+07	1.13828e+06	1.07569	0.0418227
50	1558600	1564090	1557300		50	0.044313	0.0470957	0.0512696		50	3.51725e+07	3.32109e+07	3.03747e+07	3.29194e+07	2.41212e+06	1.20953	0.0886262
100	1574710	1539390			100	0.0519652	0.0502261			100	3.03032e+07	3.06492e+07		3.04762e+07	244700	1.11976	0.05
