# Supplementary material for: Doxycycline potentiates antitumor effect of 5-aminolevulinic acid-mediated photodynamic therapy in malignant peripheral nerve sheath tumor cells
Source: PLoS One. 2017 May 30;12(5):e0178493. doi: 10.1371/journal.pone.0178493 (PMC5448821; doi:10.1371/journal.pone.0178493)
Supplement: S1 File — (ZIP) [file pone.0178493.s001.zip › data/Fig 3/Fig 3D.xls]

## Sheet: ALA emission
																	Std curve
																	ALA conc. (mg/mL)		0.25	0.4	0.5	1	2	4
																	Area	mean	222420	300569	408971	814528	1.75833e+06	3422926
																		sd	30660.3	126517	18327	94335.4	303463	566732
1 hr																	Emission								ALA content (ng)
	#1					#2					#3						1 hr								1 hr
ALA only	0D-1.CHR					0D-2.CHR					0D-3.CHR							#1	#2	#3	mean	sd				#1	#2	#3	mean	sd
	滯留時間	面積	面積%	高度	高度%	滯留時間	面積	面積%	高度	高度%	滯留時間	面積	面積%	高度	高度%		ALA only	266041	309918	22474	287980	31025.7			ALA only	16.5262	19.0638	2.43973	17.795	1.79435
	1.089	9096	1.7679	1.391	4.143	1.089	8760	1.5377	1.289	3.6021	0.8	233	0.5614	0.04	1.3542		ALA + Dc	306304	344499	466746	372516	83810.1			ALA + Dc	18.8548	21.0638	28.1338	22.6841	4.84709
	1.439	50081	9.7335	5.38	16.021	1.433	59108	10.3759	6.139	17.1616	1.044	452	1.089	0.078	2.6116
	2.15	4556	0.8855	0.517	1.5396	2.144	4370	0.7671	0.535	1.4954	1.322	2932	7.064	0.307	10.3359		2 hr								2 hr
	2.378	7234	1.406	0.693	2.0637	2.383	9787	1.718	0.811	2.2669	2.2	391	0.942	0.035	1.1714			#1	#2	#3	mean	sd				#1	#2	#3	mean	sd
	2.994	59897	11.6413	3.824	11.3877	2.978	59195	10.3912	3.65	10.2025	2.972	7023	16.9204	0.622	20.9089		ALA only	376199	531691	454446	453945	109949			ALA only	22.8971	31.8899	27.4225	27.4032	4.49641
	3.628	12099	2.3515	0.913	2.7191	3.611	11565	2.0301	0.939	2.6246	3.583	612	1.4745	0.064	2.1671		ALA + Dc	598773	512511	571807	555642	60996.4			ALA + Dc	35.7695	30.7806	34.2099	33.5867	2.55217
	4.117	92289	17.9368	5.867	17.47	4.056	91303	16.0275	6.089	17.0194	4.133	7004	16.8747	0.452	15.206
	4.561	705	0.137	0.113	0.3368	4.5	1378	0.2419	0.129	0.3593	5.917	385	0.9276	0.041	1.367		4 hr								4 hr
	5.494	4448	0.8645	0.32	0.9515	5.406	5012	0.8798	0.363	1.0134	6.517	22474	54.1464	1.334	44.8779			#1	#2	#3	mean	sd				#1	#2	#3	mean	sd
	5.933	1348	0.262	0.105	0.3118	5.844	1889	0.3316	0.154	0.4313							ALA only	588564	609567	646684	614938	29430			ALA only	35.1791	36.3938	38.5404	36.7044	1.70206
	6.611	266041	51.7063	14.161	42.1669	6.506	309918	54.4036	15.355	42.9227							ALA + Dc	688817	855667	810630	785038	86318.8			ALA + Dc	40.9771	50.6267	48.0221	46.542	4.99218
	7.439	3685	0.7162	0.183	0.5438	7.344	7203	1.2644	0.296	0.8276
	8.533	3044	0.5916	0.116	0.3451	8.322	176	0.0309	0.026	0.0732							8 hr								8 hr
ALA + Dc	50D-1.CHR					50D-2.CHR					50D-3.CHR							#1	#2	#3	mean	sd				#1	#2	#3	mean	sd
	滯留時間	面積	面積%	高度	高度%	滯留時間	面積	面積%	高度	高度%	滯留時間	面積	面積%	高度	高度%		ALA only	649576	676451	933872	663014	19003.5			ALA only	38.7076	40.2619	55.1497	39.4848	1.09905
	1.006	248	0.0416	0.047	0.1247	1.089	7127	1.2414	1.308	3.4905	1.094	9572	1.356	1.559	3.3847		ALA + Dc	974474	860004	861547	898675	65648.4			ALA + Dc	57.4979	50.8776	50.9668	53.1141	3.79672
	1.439	53166	8.9279	5.821	15.3173	1.433	30376	5.2912	4.484	11.9628	1.439	35225	4.99	5.334	11.5836
	2.133	6545	1.0991	0.774	2.0355	2.2	3725	0.6489	0.46	1.2269	2.144	4796	0.6794	0.609	1.3226		12 hr								12 hr
	2.372	12830	2.1545	1.102	2.9001	2.444	7569	1.3184	0.694	1.8506	2.378	8674	1.2288	0.812	1.7627			#1	#2	#3	mean	sd				#1	#2	#3	mean	sd
	2.717	11293	1.8964	1.029	2.7082	3.028	60785	10.5881	3.783	10.0924	2.972	58770	8.3254	3.779	8.2064		ALA only	1080208	953322	1093053	1.04219e+06	77233.2			ALA only	63.6129	56.2745	64.3558	61.4144	4.46672
	2.978	65045	10.9227	3.903	10.2706	3.644	11655	2.0302	0.905	2.4136	3.594	12069	1.7097	0.96	2.0851		ALA + Dc	1096780	1160019	1170861	1.14255e+06	40009.8			ALA + Dc	64.5713	68.2287	68.8557	67.2186	2.31393
	3.6	13026	2.1874	1.058	2.7847	4.1	91872	16.0031	6.216	16.5832	4.039	93080	13.1858	6.336	13.7598
	4.072	108277	18.1824	6.94	18.2599	4.517	937	0.1632	0.131	0.3482	4.467	1043	0.1478	0.103	0.2238		24 hr								24 hr
	4.494	1665	0.2796	0.164	0.4321	5.428	4256	0.7413	0.296	0.7895	5.372	3290	0.4661	0.261	0.5661			#1	#2	#3	mean	sd				#1	#2	#3	mean	sd
	5.389	4592	0.7711	0.319	0.8392	5.878	3953	0.6886	0.259	0.6898	5.828	4630	0.6559	0.305	0.6621		ALA only	1712533	1618524	1829605	1.72022e+06	105750			ALA only	100.183	94.7459	106.954	100.627	6.11598
	5.822	2529	0.4247	0.163	0.4296	6.5	344499	60.0078	18.686	49.8518	6.444	466746	66.1195	25.636	55.6758		ALA + Dc	1639984	1655148	1674618	1.65658e+06	17361.6			ALA + Dc	95.9871	96.8641	97.9901	96.9471	1.00409
	6.5	306304	51.4361	16.298	42.8832	7.261	7336	1.2778	0.263	0.7006	7.244	7750	1.0979	0.305	0.6617
	7.261	8715	1.4635	0.288	0.7568						8.1	268	0.038	0.049	0.1055		Merge
	8.572	1269	0.2131	0.098	0.2579												mean				sd				mean				sd
																	Time (hr)	ALA only	ALA + Dc		Time (hr)	ALA only	ALA + Dc		Time (hr)	ALA only	ALA + Dc		Time (hr)	ALA only	ALA + Dc
2 hr																	1	287980	372516		1	31025.7	83810.1		1	17.795	22.6841		1	1.79435	4.84709
	#1					#2					#3						2	453945	555642		2	109949	60996.4		2	27.4032	33.5867		2	4.49641	2.55217
ALA only	0D-1.CHR					0D-2-2.CHR					0D-3.CHR						4	614938	785038		4	29430	86318.8		4	36.7044	46.542		4	1.70206	4.99218
	滯留時間	面積	面積%	高度	高度%	滯留時間	面積	面積%	高度	高度%	滯留時間	面積	面積%	高度	高度%		8	663014	898675		8	19003.5	65648.4		8	39.4848	53.1141		8	1.09905	3.79672
	1.111	11282	0.7917	1.789	2.3475	1.094	19077	1.4069	2.183	2.3988	1.361	14750	1.2302	1.649	2.5481		12	1.04219e+06	1.14255e+06		12	77233.2	40009.8		12	61.4144	67.2186		12	4.46672	2.31393
	1.467	31621	2.2191	4.908	6.4406	1.428	56468	4.1645	5.923	6.5074	1.772	56466	4.7095	6.204	9.5858		24	1.72022e+06	1.65658e+06		24	105750	17361.6		24	100.627	96.9471		24	6.11598	1.00409
	2.022	154	0.0108	0.012	0.016	2.133	3860	0.2847	0.578	0.635	2.694	4211	0.3512	0.511	0.7899
	2.25	5852	0.4107	0.645	0.8467	2.367	10347	0.7631	0.856	0.9406	3.006	10388	0.8664	0.766	1.1841
	2.506	13611	0.9552	0.975	1.2795	2.911	55684	4.1067	3.819	4.1959	3.761	71596	5.9714	3.608	5.5741
	3.167	90985	6.3851	4.216	5.5328	3.483	14368	1.0596	1.15	1.2633	4.533	18500	1.543	1.245	1.9231
	3.817	28835	2.0236	1.708	2.2419	3.894	94175	6.9454	6.947	7.6325	5.061	129831	10.8284	6.977	10.7807
	4.3	125648	8.8176	7.238	9.4987	4.267	2983	0.22	0.293	0.3224	5.567	46194	3.8528	0.879	1.3574
	4.728	59279	4.16	1.28	1.6799	4.494	2217	0.1635	0.18	0.1976	6.7	17927	1.4952	0.766	1.1833
	5.65	21289	1.494	1.062	1.3934	5.094	2666	0.1966	0.26	0.2856	7.211	19975	1.666	0.876	1.3536
	6.128	25877	1.816	1.292	1.6952	5.433	11665	0.8603	0.816	0.8963	7.939	454446	66.7436	40.857	63.1267
	6.722	376199	70.0858	50.514	66.2876	6	531691	78.7421	67.166	73.796	8.883	8849	0.738	0.353	0.546
	7.567	10116	0.7099	0.464	0.6094	6.728	9991	0.7368	0.493	0.542	9.394	52	0.0043	0.031	0.0474
	9.15	1719	0.1206	0.1	0.1309	7.744	793	0.0585	0.073	0.0801
						8.172	2369	0.1747	0.17	0.1871
						9.856	1581	0.1166	0.109	0.1193
ALA + Dc	50D-1.CHR					50D-2-2.CHR					50D-3-2.CHR
	滯留時間	面積	面積%	高度	高度%	滯留時間	面積	面積%	高度	高度%	滯留時間	面積	面積%	高度	高度%
	1.117	9136	0.5823	1.246	1.6394	1.094	12293	0.7396	1.767	1.6155	1.089	7433	0.6213	1.136	1.4221
	1.456	55220	3.5194	5.78	7.6061	1.428	57130	3.4374	5.647	5.1619	1.433	50999	4.2626	5.165	6.4683
	2.178	3872	0.2468	0.505	0.6647	2.133	4108	0.2472	0.585	0.5348	2.133	5285	0.4417	0.7	0.8763
	2.417	8806	0.5612	0.768	1.0113	2.367	10172	0.612	0.876	0.8011	2.367	9983	0.8344	0.905	1.1328
	2.989	60966	3.8856	3.739	4.9199	2.917	57161	3.4392	3.746	3.4243	2.922	62497	5.2236	4.055	5.0775
	3.622	12680	0.8081	0.948	1.2479	3.478	13084	0.7872	1.094	0.9997	3.494	14551	1.2162	1.225	1.5338
	4.061	90404	5.7617	6.341	8.3452	3.906	92646	5.5742	6.946	6.3498	3.911	98116	8.2006	7.053	8.8327
	4.506	1787	0.1139	0.175	0.2299	4.256	2775	0.167	0.295	0.2698	4.278	3498	0.2924	0.374	0.4688
	5.417	2745	0.1749	0.237	0.3115	4.483	1131	0.068	0.138	0.1263	4.5	2666	0.2228	0.21	0.2635
	5.983	13187	0.8405	0.742	0.9771	4.756	2160	0.13	0.225	0.2053	5.089	3204	0.2678	0.264	0.3311
	6.656	598773	83.3487	55.303	72.7782	5.428	13846	0.8331	1.032	0.9436	5.444	10104	0.8445	0.734	0.9189
	7.55	1659	0.1057	0.108	0.1419	5.989	512511	82.8569	86.015	78.6272	6.011	571807	76.6946	57.415	71.8991
	8.683	549	0.035	0.064	0.0836	6.728	11694	0.7036	0.599	0.5478	6.761	8425	0.7042	0.42	0.5256
	9.422	254	0.0162	0.033	0.0433	7.628	102	0.0061	0.022	0.0197	7.467	285	0.0238	0.044	0.0548
						8.172	4271	0.257	0.258	0.2358	7.767	685	0.0573	0.068	0.085
						9.817	2352	0.1415	0.15	0.1374	9.844	1104	0.0923	0.088	0.1096
4 hr
	#1					#2					#3
ALA only	0D-1.CHR					0D-2.CHR					0D-3.CHR
	滯留時間	面積	面積%	高度	高度%	滯留時間	面積	面積%	高度	高度%	滯留時間	面積	面積%	高度	高度%
	1.144	7285	0.8715	1.339	2.2761	1.139	17111	1.9201	2.176	3.634	1.106	10028	1.0759	1.458	2.2763
	1.489	36878	4.4119	5.564	9.4602	1.478	59260	6.6497	6.213	10.3786	1.45	63888	6.8546	6.553	10.233
	2.178	5195	0.6215	0.678	1.1532	2.194	5488	0.6158	0.744	1.2426	2.172	5906	0.6337	0.751	1.1727
	2.444	10830	1.2956	0.899	1.528	2.45	13272	1.4893	0.987	1.6493	2.4	11406	1.2238	0.971	1.5166
	2.994	58038	6.9433	3.987	6.7786	3	57907	6.4979	3.898	6.5112	2.944	58741	6.3024	3.977	6.2108
	3.556	13528	1.6184	1.1	1.8705	3.567	13412	1.505	1.164	1.9436	3.506	13163	1.4123	1.179	1.8406
	3.983	91359	10.9297	6.752	11.4807	3.967	92022	10.3261	6.765	11.2998	3.933	100005	10.7296	6.837	10.6766
	4.35	3364	0.4024	0.282	0.4788	4.328	2114	0.2372	0.215	0.3594	4.289	1631	0.175	0.189	0.2951
	5.15	5340	0.6388	0.41	0.6964	5.133	6299	0.7068	0.445	0.7436	5.089	5689	0.6104	0.427	0.6663
	5.483	7882	0.943	0.506	0.8598	5.428	6555	0.7356	0.488	0.8155	5.383	7030	0.7543	0.526	0.8214
	6.1	588564	70.4123	36.892	62.7269	6.039	609567	68.4013	36.381	60.7696	5.956	646684	69.3833	40.742	63.6215
	6.839	6961	0.8328	0.343	0.5825	6.783	7569	0.8493	0.31	0.5173	6.706	7318	0.7852	0.346	0.5409
	9.006	123	0.0147	0.016	0.0269	7.522	348	0.0391	0.039	0.0647	7.467	128	0.0137	0.028	0.0445
	9.883	535	0.064	0.048	0.0815	8.967	239	0.0268	0.042	0.0706	9.772	428	0.0459	0.054	0.0837
ALA + Dc	50D-1.CHR					50D-2.CHR					50D-3.CHR
	滯留時間	面積	面積%	高度	高度%	滯留時間	面積	面積%	高度	高度%	滯留時間	面積	面積%	高度	高度%
	1.094	22613	2.3241	2.805	4.1262	1.111	16765	1.4807	1.998	2.7638	1.111	7628	0.7106	1.382	1.8787
	1.433	60147	6.1816	6.565	9.6575	1.456	54807	4.8405	5.874	8.1237	1.45	42168	3.928	5.69	7.7354
	2.139	4864	0.4999	0.661	0.9727	2.156	4551	0.4019	0.618	0.8552	2.167	4469	0.4163	0.632	0.8596
	2.378	9865	1.0139	0.849	1.2492	2.383	9416	0.8316	0.831	1.1495	2.394	10843	1.01	0.872	1.1851
	2.922	56566	5.8136	3.829	5.6323	2.95	57719	5.0976	3.921	5.4225	2.933	61653	5.743	3.996	5.4334
	3.489	13839	1.4223	1.132	1.6648	3.506	13316	1.176	1.148	1.5881	3.517	13197	1.2293	1.167	1.587
	3.9	89783	9.2275	6.656	9.7901	3.917	92901	8.2048	6.822	9.4348	3.922	94454	8.7984	6.815	9.2654
	4.239	1825	0.1876	0.21	0.3084	4.267	2149	0.1898	0.223	0.3091	4.289	2147	0.2	0.213	0.2898
	5.106	4519	0.4644	0.366	0.5387	5.067	5507	0.4864	0.419	0.5791	5.083	5343	0.4977	0.408	0.5541
	5.45	8379	0.8612	0.593	0.8722	5.378	9375	0.828	0.64	0.8854	5.411	9185	0.8556	0.638	0.8672
	5.994	688817	70.7935	43.802	64.4319	5.944	855667	75.5709	49.275	68.1493	5.972	810630	75.5106	51.132	69.5161
	6.739	9707	0.9976	0.365	0.5363	6.739	8013	0.7077	0.381	0.5275	6.706	8578	0.799	0.41	0.5577
	7.533	86	0.0088	0.025	0.0363	7.494	561	0.0495	0.056	0.0769	7.511	498	0.0464	0.036	0.0484
	7.672	1460	0.1501	0.064	0.0938	9.861	1523	0.1345	0.098	0.1351	8.961	435	0.0405	0.047	0.0634
	9.844	525	0.054	0.061	0.0897						9.783	2303	0.2145	0.117	0.1587
8 hr
	#1					#2					#3
ALA only	0D-1.CHR					0D-2.CHR					0D-3.CHR
	滯留時間	面積	面積%	高度	高度%	滯留時間	面積	面積%	高度	高度%	滯留時間	面積	面積%	高度	高度%
	1.089	9224	1.0093	1.358	2.1565	1.089	7325	0.6649	1.358	1.9961	1.089	9414	0.6673	1.394	1.6111
	1.439	63911	6.9931	6.895	10.9486	1.428	45245	4.107	6.354	9.3423	1.428	71644	5.0783	7.434	8.5926
	2.139	5336	0.5839	0.69	1.0953	2.144	6771	0.6146	0.827	1.2152	2.128	6520	0.4622	0.767	0.8862
	2.367	9047	0.9899	0.861	1.3671	2.378	14393	1.3065	1.128	1.6585	2.378	14050	0.9959	1.133	1.3101
	2.906	55814	6.1071	3.893	6.1815	2.944	83481	7.5778	4.487	6.597	2.906	84646	5.9999	4.737	5.4753
	3.456	11383	1.2455	0.991	1.5729	3.489	24139	2.1912	1.935	2.8453	3.456	25397	1.8002	1.979	2.2873
	3.856	88522	9.686	6.64	10.5433	3.894	182550	16.5706	7.845	11.5346	3.85	190519	13.5045	7.952	9.191
	4.206	1386	0.1517	0.173	0.2743	5	22191	2.0143	1.307	1.9213	4.978	20690	1.4666	1.372	1.5855
	4.983	3559	0.3894	0.311	0.4944	5.306	23588	2.1412	1.299	1.9101	5.278	29682	2.1039	1.565	1.8082
	5.267	7462	0.8165	0.506	0.8035	5.856	676451	61.4036	40.764	59.9321	5.828	933872	66.1953	57.112	66.0089
	5.828	649576	71.0759	40.21	63.8525	6.594	13048	1.1844	0.571	0.8396	6.561	18687	1.3246	0.757	0.8754
	6.55	8456	0.9252	0.425	0.6744	9.528	2465	0.2238	0.141	0.208	7.922	1981	0.1404	0.136	0.1572
	9.494	243	0.0266	0.023	0.0358						9.528	3680	0.2608	0.183	0.2113
ALA + Dc	50D-1.CHR					50D-2.CHR					50D-3.CHR
	滯留時間	面積	面積%	高度	高度%	滯留時間	面積	面積%	高度	高度%	滯留時間	面積	面積%	高度	高度%
	1.089	7859	0.6565	1.483	1.7945	1.094	15007	1.1288	2.169	2.6637	1.083	11001	0.9362	1.63	2.0748
	1.433	43122	3.6023	6.425	7.7754	1.428	68282	5.1359	7.104	8.7238	1.433	75225	6.4015	7.825	9.9621
	2.144	4288	0.3582	0.593	0.7173	2.128	5466	0.4111	0.72	0.8842	2.128	5273	0.4487	0.697	0.8874
	2.378	6339	0.5295	0.657	0.7951	2.361	13126	0.9873	1.041	1.2783	2.361	9904	0.8428	0.885	1.1264
	2.917	50736	4.2384	4.106	4.9698	2.889	83920	6.3121	4.507	5.5342	2.894	65465	5.571	4.458	5.6757
	3.472	1662	0.1388	0.206	0.2494	3.439	24615	1.8514	1.915	2.3518	3.85	113336	9.6447	6.902	8.7878
	3.867	73076	6.1046	6.324	7.6537	3.839	184804	13.9003	7.879	9.6748	4.233	5659	0.4816	0.372	0.474
	4.217	1719	0.1436	0.137	0.1663	4.972	21300	1.6021	1.321	1.6222	5	3474	0.2956	0.294	0.3745
	4.989	5139	0.4293	0.437	0.5288	5.233	30351	2.2829	1.525	1.8732	5.283	8741	0.7438	0.631	0.8028
	5.283	13329	1.1135	0.858	1.0381	5.833	860004	64.6863	52.177	64.0727	5.833	861547	73.3162	53.988	68.7338
	5.833	974474	81.4051	60.593	73.3316	6.583	17463	1.3135	0.704	0.8639	6.55	9977	0.849	0.485	0.6171
	6.539	10221	0.8538	0.508	0.6154	7.9	1581	0.1189	0.121	0.1482	7.967	2034	0.1731	0.142	0.1814
	7.261	738	0.0617	0.061	0.0735	9.467	3130	0.2354	0.168	0.2059	8.656	721	0.0614	0.089	0.1134
	8.7	1051	0.0878	0.067	0.0813	9.678	451	0.0339	0.084	0.1032	9.572	2754	0.2344	0.148	0.1889
	9.606	3314	0.2768	0.173	0.2098
12 hr
	#1					#2					#3
ALA only	0D-1.CHR					0D-2.CHR					0D-3.CHR
	滯留時間	面積	面積%	高度	高度%	滯留時間	面積	面積%	高度	高度%	滯留時間	面積	面積%	高度	高度%
	1.089	7673	0.5633	1.164	1.2755	1.089	10535	0.8482	1.609	1.8803	1.111	9842	0.7252	1.86	2.1769
	1.45	79283	5.8201	8.312	9.1097	1.439	81796	6.5859	8.539	9.9798	1.461	50688	3.7349	7.121	8.3345
	2.144	8083	0.5934	1.035	1.134	2.133	7294	0.5873	0.927	1.0837	2.2	7039	0.5187	0.89	1.0412
	2.367	11368	0.8345	1.089	1.1937	2.378	13518	1.0884	1.108	1.2954	2.428	13576	1.0003	1.126	1.3175
	2.9	51595	3.7876	3.784	4.1473	2.9	55481	4.4671	3.88	4.5354	2.944	53779	3.9626	3.817	4.467
	3.439	8963	0.658	0.842	0.9225	3.428	11667	0.9394	1.036	1.2105	3.472	12321	0.9079	1.039	1.2162
	3.828	82308	6.0422	6.408	7.0233	3.822	88429	7.12	6.572	7.681	3.861	93855	6.9156	6.723	7.8689
	4.583	1955	0.1435	0.214	0.2347	4.111	806	0.0649	0.203	0.237	4.172	806	0.0594	0.183	0.2143
	4.9	3049	0.2238	0.31	0.3396	4.561	1264	0.1018	0.186	0.217	4.622	1721	0.1268	0.247	0.2895
	5.161	12647	0.9284	0.833	0.9133	4.856	525	0.0423	0.072	0.0841	4.917	508	0.0374	0.066	0.0775
	5.744	1080208	79.2976	66.484	72.8682	5.133	5315	0.4279	0.453	0.5291	5.15	5509	0.4059	0.45	0.5272
	6.456	11094	0.8144	0.546	0.5988	5.689	953322	76.7582	60.324	70.5067	5.783	1093053	80.5404	61.091	71.5006
	7.367	356	0.0261	0.038	0.0415	6.394	9062	0.7296	0.498	0.5822	6.511	9579	0.7058	0.493	0.5773
	9.294	3638	0.2671	0.181	0.1981	9.222	2966	0.2388	0.152	0.1779	7.356	660	0.0486	0.071	0.0825
											7.722	1665	0.1227	0.126	0.1479
											9.228	2547	0.1877	0.138	0.161
ALA + Dc	50D-1.CHR					50D-2.CHR					50D-3.CHR
	滯留時間	面積	面積%	高度	高度%	滯留時間	面積	面積%	高度	高度%	滯留時間	面積	面積%	高度	高度%
	1.089	17501	1.2527	2.707	2.8699	1.122	23552	1.6462	2.761	2.8103	1.106	25418	1.6848	3.003	2.9397
	1.428	73249	5.2431	7.6	8.0586	1.456	69473	4.8559	7.818	7.9578	1.456	73048	4.842	7.789	7.624
	2.128	5576	0.3991	0.738	0.7825	2.167	4522	0.3161	0.639	0.6502	2.194	6106	0.4047	0.788	0.7712
	2.361	12157	0.8702	0.985	1.0446	2.383	8346	0.5834	0.793	0.8074	2.411	10764	0.7135	0.949	0.929
	2.906	56187	4.0218	3.849	4.0814	2.894	40163	2.8072	3.581	3.6446	2.922	60216	3.9914	4.17	4.0813
	3.428	12134	0.8685	1.049	1.112	3.417	6240	0.4362	0.676	0.688	3.444	15092	1.0004	1.275	1.2479
	3.833	88694	6.3487	6.484	6.8751	3.806	82751	5.784	6.552	6.6694	3.839	112848	7.4801	7.056	6.906
	4.133	1080	0.0773	0.23	0.2438	4.55	1588	0.111	0.225	0.2291	4.6	1460	0.0968	0.204	0.1997
	4.567	1656	0.1185	0.204	0.216	5.089	16521	1.1548	0.857	0.872	5.1	16180	1.0725	0.851	0.8327
	5.161	15985	1.1442	0.877	0.9301	5.661	1160019	81.081	73.394	74.7059	5.667	1170861	77.6101	75.182	73.5858
	5.711	1096780	78.5071	68.764	72.9115	6.361	12308	0.8603	0.657	0.6688	6.3	9787	0.6487	0.501	0.49
	6.411	10617	0.76	0.519	0.5507	7.55	1948	0.1362	0.1	0.1017	7.606	2220	0.1472	0.18	0.1762
	7.661	1941	0.1389	0.123	0.1306	9.128	3260	0.2279	0.191	0.1948	9.083	4646	0.308	0.221	0.2164
	9.278	3488	0.2497	0.182	0.1932
24 hr
	#1					#2					#3
ALA only	0D-1.CHR					0D-2.CHR					0D-3.CHR
	滯留時間	面積	面積%	高度	高度%	滯留時間	面積	面積%	高度	高度%	滯留時間	面積	面積%	高度	高度%
	1.439	116182	5.3114	11.144	7.4109	1.1	7044	0.3339	1.174	0.8037	0.828	296	0.0123	0.05	0.0302
	2.133	12534	0.573	1.475	0.9806	1.439	105482	4.9998	10.848	7.4249	1.089	6475	0.2692	1.11	0.6727
	2.317	18993	0.8683	1.573	1.0463	2.128	11296	0.5354	1.452	0.9938	1.439	110593	4.5985	11.579	7.0172
	2.711	72560	3.3172	4.714	3.1352	2.317	19627	0.9303	1.547	1.0587	2.122	12881	0.5356	1.593	0.9652
	3.428	173063	7.9118	8.524	5.6686	2.711	73512	3.4844	4.661	3.1904	2.311	19953	0.8296	1.616	0.9795
	4.139	61662	2.8189	3.423	2.2766	3.428	176892	8.3846	8.768	6.0015	2.717	74970	3.1173	4.848	2.9378
	4.6	1712533	78.2904	118.108	78.544	4.139	68325	3.2386	3.475	2.3786	3.433	190860	7.936	8.856	5.3671
	5.133	11955	0.5465	0.763	0.5076	4.594	1618524	76.7174	112.391	76.9247	4.139	79794	3.3178	4.034	2.4449
	5.528	222	0.0101	0.041	0.0276	5.161	18728	0.8877	1.019	0.6976	4.6	1829605	76.0753	128.094	77.6295
	5.989	3676	0.168	0.307	0.2039	5.694	4970	0.2356	0.38	0.2602	5.15	43634	1.8143	1.768	1.0713
	6.7	449	0.0205	0.047	0.0311	6.722	1113	0.0528	0.085	0.058	5.956	31955	1.3287	1.156	0.7004
	7.156	3585	0.1639	0.252	0.1675	7.161	4212	0.1996	0.304	0.2079	6.594	138	0.0057	0.028	0.017
											7.156	3840	0.1597	0.276	0.1672
ALA + Dc	50D-1.CHR					50D-2.CHR					50D-3.CHR
	滯留時間	面積	面積%	高度	高度%	滯留時間	面積	面積%	高度	高度%	滯留時間	面積	面積%	高度	高度%
	1.089	8210	0.3731	1.293	0.8767	1.094	12263	0.5477	1.946	1.294	1.094	10659	0.5319	1.704	1.1446
	1.439	94777	4.3069	9.937	6.7368	1.439	97988	4.3767	10.197	6.781	1.439	95633	4.7728	9.845	6.6114
	2.133	8476	0.3852	1.053	0.7141	2.133	8292	0.3704	1.086	0.7223	2.128	7565	0.3775	1.006	0.6756
	2.333	16834	0.765	1.328	0.9002	2.328	16943	0.7568	1.346	0.895	2.322	9819	0.49	0.93	0.6247
	2.717	77690	3.5304	4.925	3.3386	2.717	78835	3.5212	4.981	3.3123	2.711	47178	2.3545	3.857	2.5903
	3.428	193661	8.8004	8.957	6.0724	3.433	198823	8.8806	9.092	6.046	3.428	95545	4.7684	7.083	4.7565
	4.133	79584	3.6165	3.928	2.6632	4.139	79525	3.552	3.999	2.6595	4.133	28731	1.4339	2.218	1.4894
	4.594	1639984	74.5246	112.041	75.9593	4.6	1655148	73.9288	114.253	75.9784	4.594	1674618	83.5755	120.228	80.7416
	5.15	36166	1.6434	1.746	1.1834	5.15	44287	1.9781	1.812	1.2051	5.144	11490	0.5734	0.702	0.4717
	5.678	27934	1.2694	1.178	0.7984	5.761	39977	1.7856	1.217	0.8095	5.961	16634	0.8301	0.923	0.6201
	5.978	12948	0.5884	0.802	0.5438	6.656	2907	0.1298	0.146	0.0969	6.656	1137	0.0567	0.086	0.058
	6.694	1146	0.0521	0.093	0.0631	7.178	3705	0.1655	0.271	0.1801	7.156	4712	0.2351	0.322	0.2161
	7.167	3188	0.1449	0.221	0.1498	8.894	152	0.0068	0.03	0.0198
Control	control.CHR
	滯留時間	面積	面積%	高度	高度%
	1.094	20995	4.354	3.363	9.5863
	1.439	110192	22.852	11.53	32.8661
	2.133	14739	3.0566	1.73	4.9324
	2.311	20649	4.2823	1.695	4.8319
	2.717	72684	15.0734	4.634	13.2093
	3.428	171113	35.486	8.22	23.4307
	4.1	32240	6.686	1.588	4.5271
	4.594	32856	6.8138	1.823	5.1969
	5.239	5620	1.1655	0.376	1.0711
	6.678	837	0.1736	0.073	0.2086
	8.472	274	0.0568	0.049	0.1397

## Sheet: PpIX emission
Fluorescence analysis:
	Dc
Excitation (nm)	410
Emission (nm)	633
Slit	4
Time (hr)	1						2						4						8						12						24
volume (mL)	20	20	20	20	20	20	20	20	20	20	20	20	20	5.2	20	20	18	20	20	20	20	18.8	20	20	20	20	20	20	20	20	20	20	19	20	20	20	20
nm	0D-1	0D-2	0D-3	50D-1	50D-2	50D-3	0D-1	0D-2	0D-3	50D-1	50D-2	50D-3	0D-1	0D-2	0D-3	50D-1	50D-2	50D-3	0D-1	0D-2	0D-3	50D-1	50D-2	50D-3	0D-1	0D-2	0D-3	50D-1	50D-2	50D-3	0D-1	0D-2	0D-3	50D-1	50D-2	50D-3	control
580	17895.9	17695.8	22357.5	45558.8	35783.3	57598.4	16475.4	20046	17110.4	39213.9	44962.6	31252.8	15268	5679.78	18627.7	42539.2	39876.8	41740.7	14258.6	16165.5	18119.8	31691.8	33275.9	45373.7	20876.8	18795.6	18907.5	45780.4	47934.8	47018	22704.1	22979.5	24796	43626	53024.9	49015.3	24843.4
581	17955.9	17623.9	21130.4	45259.6	35924.7	55293.2	17413.4	20253.8	17033.7	37908	44962.3	29925	16955.5	5748.05	18650.2	42605.8	42612.3	39283.7	14657.6	17035.8	18159.8	32537.5	32333.6	42816.3	18834.7	18016.6	19366.3	46199.2	48826.9	44886.4	23085.5	24296.3	24348.4	41141.2	51571.8	50068.1	27282.1
582	18320.6	16432.8	22352.3	46743.3	33329.3	55458.5	16308.1	21774.8	17281.6	37210	46378	30037.1	17312.2	5204.15	18605	40699.1	38496.3	39012.6	15630	17174.4	17804.4	33545.9	34171.5	44367.7	19906.6	17638.1	18867.5	46312.4	47714.6	43720.1	22835.7	24953.2	25771.4	44888.3	49169.3	50956.5	25513.3
583	17608.4	18109	22466.4	43393.6	35582.9	54825.3	16770.4	21090.4	16825.6	36407.6	44877.7	30389.6	17429.8	5709.22	18909.5	42350.6	38630.4	39613.9	15447.3	17268.8	19160.8	32758	33653.3	42785	19670.2	18486.1	19703.3	46575.7	47173.3	44050.8	22049.6	25507.4	26023.4	43971.4	51859.3	49691.6	25675
584	17816	18031.6	23246.4	45363.5	33244.6	53152.3	17149.1	21192.5	17538.1	37454.7	45103.4	31121.8	17169.1	5754.91	19816.5	40111	39495.2	38952.9	16371.1	17718.2	19114.1	33353.6	31655.3	43216.3	20405.6	19856.5	18771.8	46037	44127.6	42469.4	24493.4	25622.6	27609.8	42878.4	52118.7	49711.4	26124.9
585	18405.5	17278.5	24618.3	43147.1	34561.6	54201.6	18248.7	21965.6	19200.9	35063.4	43893.2	28994	17036.6	4680.35	20802.8	41168.7	39427.9	38567.5	15560.1	18127.7	18257.6	32296.5	31817	42483.9	19738.6	20574.3	20309.9	45954.4	45620.6	42627.3	24082.9	25198.6	26775.9	43241.2	51524.2	50464.5	26309.9
586	19100.7	18958.4	23467.6	43099.2	33290.1	52957.9	17429	20273.2	17033.6	37704.4	42179.7	29619.1	17607.4	5622.91	19529.9	40991.4	39439.4	37916.8	15328	19792	19832.7	30893.2	34318	44147.4	21890.7	19615.8	20636.9	45410.2	45638.4	42575	25254.5	27825.4	27382.6	44210.6	50619.7	49076.7	25399.1
587	19326.5	18818.6	23160	45253.9	32653.5	51572.3	19873.2	22285.3	19474.6	38744.2	44463.6	30911.1	18481.5	5897.04	19873.2	40668.9	37578	39254.4	15796.1	19158	18697.9	32400.7	32938.2	39864.8	19975.7	20369.7	20920.9	45944.1	47108	42971.6	24620	25663.2	27038.9	42616.3	50991.5	50255.8	26565.2
588	19576.4	19477.7	23234.5	43557.3	35010.2	52063	18382.3	21457.2	19771.6	37292.8	42393	30429	17805.9	6243.79	20288.3	41965.9	37563.8	38059.8	15833.4	17753.1	19218.2	32757.5	31875.7	41384.9	21700.6	20398.5	19507.5	44942	47309.5	42657.1	25211.7	26171.6	26088.9	44136	51293.7	49725.3	27540.2
589	19364.8	18663.4	23654.5	43169.8	34321.9	52138.1	18207.3	22094.2	20256.1	35558.1	44125.9	29171.1	19756.1	7012.08	20383.4	41218.3	38910.2	38275.9	16957.3	18707.4	18934.2	30499.9	33129.7	40864.1	21714.5	21027	19989.9	45075	44753.3	42077.1	25531.9	27726.6	28430.3	43730	51709.8	48994.3	26745
590	21387.5	19513.6	24451.6	46014.1	33454.6	52184.2	20360.7	22645.4	17455.4	38294.5	43874.2	29755.9	18771.6	6648.46	20944.2	40173.1	39153.3	37883.8	16440.3	19838	19460	31958.8	33302.9	41146.2	22356	21242.9	20314.1	46744.5	45580.1	42812.4	26110.8	26222.8	29732.5	40908.2	53082.6	46914.9	25513.4
591	20457.5	20544.6	25452.5	43474.9	35447.2	50095.7	18198.9	22196.2	18493	35315.4	41270.3	28024.1	17678.9	5973.74	21375.1	38785.8	38110.5	39654	16857.8	19671.7	20396.4	32503.8	31459.2	41813.8	22281	23605.6	22669.2	43129	46519.4	42858.5	26843	28414.7	31388.6	44538.4	49825.1	47582.9	26311.3
592	21857.8	19739.6	24901	43188.9	34929.7	49365.6	18845.4	21665.6	20707.4	34512.3	40990.1	30102.7	18534.6	6164.77	22261	39196.9	39156.6	38103.4	15714.3	19357.7	20040.8	32697.7	32569.6	42012.4	22960.7	19433.6	21502	44073.7	43198.4	42638.6	26397.7	29713.7	29248.8	41675.6	52508.4	47401.6	27237.4
593	21556.3	20449.2	24122	40621	33371	50888.6	19380.3	22677.8	19966.2	35389.2	42015.1	28624.6	19951.8	6884.15	20695.5	39872.6	37775.5	39511.5	17371.8	19944.7	21183.3	31025.3	31852.6	38885	23959.4	21886.3	20958.5	41943.3	46249.8	43820.4	27782.9	30121.4	30633.1	41367.1	52072.3	47856.7	26955.5
594	21391.8	19841.9	24532.5	42995.7	33253.1	48404.5	18788.6	20738.6	20415.6	36348	42569.1	29770.1	19027.2	6577.82	22910.3	37926.7	37837.6	40069.5	18523.5	20273.4	22654.8	31949.1	33409.8	40016.5	23741.9	22664.4	22380	42520.8	44475.6	44943.2	25402.6	29182	29914.8	42156.9	51333.1	49204.7	27412.8
595	21513.4	21409	24436.2	42560.4	32788.9	49057	18962.4	23260.3	21744.2	35130.9	43490.9	29788.4	20806.5	6897.42	21926.5	38593	37094	38007.5	17626.2	20264.7	22009.1	31012.9	32922.5	39266	22473.1	22650.5	22193.7	43612.4	44343.7	41170.7	27111.1	29754.4	31440.5	42225.1	48947.6	48648.8	26440.5
596	22150.5	22094.2	23798.6	43561.4	33344.5	47269.1	18624	22123.5	20693.4	34725.7	42393.3	27895.7	20605.2	7393.29	23154.5	38166.4	39177.8	38310.9	18158.7	21381.5	20617.5	30501.3	28997.7	41024.3	22750.5	21361.9	23693.3	43740.2	43963	42234.1	28600.9	29477.7	29928.3	42537.7	51028.2	48302.5	26259.8
597	23115.8	21726.1	24406.7	41339.4	32275.7	47322.6	20375.9	22002.6	20561.1	33964	39717.7	30560.2	19855.1	6711.35	22844.3	36543.4	39562.2	36417.5	17488	20884.4	21397.8	31113.1	31794.4	39744.8	22338.3	21975.4	24004.4	43469.5	46113.1	42099.6	28901.5	30575	31251.3	42973.4	49334.2	46735.1	28022.8
598	22003.8	20677.9	24573.6	40495	31733.2	45082.3	19814.6	23817.3	20150.5	36892.8	41024.8	29158.5	19289.7	6938.23	22551.1	39094.4	37484.8	36753.4	18446.4	22043.6	21143.1	31904.9	31049.1	38017.2	23210.3	24113.4	22277.5	42840.9	44236.5	41111.9	28755.5	30491.9	32790.5	43709.1	49970.7	47102.3	27471.8
599	22325.8	21841.9	25316.8	41462.5	32983.5	47514.7	19317.3	22699.3	19304.7	34673.3	38261	29711.7	18487.4	6390.61	22125.2	38897.8	36473.4	38870.2	17938.3	21939.7	21508.5	32228.9	32068.4	39316.4	24293.9	23975.5	23454	40993.7	44656.6	41708.2	28277.7	31431.6	32118.5	41592.9	49984.2	49851.3	27109.3
600	21386.8	20267.6	26068.4	41429.6	31444.8	45785.3	19542.5	21055.9	20666.8	35446.8	39466.5	30042.6	20778	6616.91	23862.8	36950.1	37791.4	36543.3	16864.4	21023	22357	31063.3	30674.3	37624.7	25037.6	23857.8	23787	43963.7	43890.4	40312.9	30643.9	31321	30421.6	42900	51154.1	48038.9	26182.1
601	22512.4	23066	24025.1	38769.8	32106.6	46484	21415.5	23453.7	20356.8	34081.1	39389.7	28497	20775.2	5966.74	24323.6	38507.1	35070.9	36132.1	18201.2	22655.3	21935.9	32180.6	33165.3	37632.1	25025.1	22099.1	25190.9	41481.5	43065.7	41902.4	29997	34047.9	33445.9	44004.4	50782.4	48376.8	27379.7
602	21955.8	20995.2	23483	38987.3	32414.7	46363.4	19457.6	22803.1	22174.7	34305.1	39613.2	30702.1	21051.8	6848.15	23655.6	39597.7	37570.8	35989.5	19174.3	21430.4	21888.8	29965.5	31629.2	40388.4	26604.5	26071.4	24273.7	44429.3	46621	41943.9	32113.4	36151.7	33638.1	43705.6	56523.6	51493.8	28440.8
603	21254.5	22026.7	24070.2	41307.8	31630.9	46284.1	21072.5	22057.9	21813.5	33929.2	37857.7	29329.9	23071.9	7043.24	21722.5	38258.1	37121.9	37215.5	19200.6	21868.1	23136.9	30042.3	31695.9	39342.3	26441.4	25357.2	24192.4	44331.6	45816.1	43044.6	30962.7	35325.4	37207.7	45888.9	55188.9	51775.2	26293.2
604	23239.2	21814.2	24664.3	40935.7	31010.1	44541.6	20877.2	25099.9	22675	33408.8	39552.6	29868.5	23604	8028.1	23475.4	39563.1	36736.6	35440.1	18147.9	21654.1	24220.8	32267.2	34540	40919.9	27845.1	26960.7	25470	45510	45906.3	42347.6	34167.3	38781	40733.6	50756.3	56049.7	53811.1	26304.5
605	20595.2	21752.7	26589.6	38668.6	32968.2	43023.4	21257.4	23744.7	22727.5	33270.2	39842.1	27816.1	23877.2	6699.06	23906.3	40435.4	36443.5	36194.5	20807.1	23524.9	24287.7	32912.6	33564.2	38997.1	27230.7	26602.9	26528.7	44080.3	46599.4	43537.3	35995.9	40546.7	41299	47998	58744.6	54392.5	28059.8
606	21945.5	23007.4	23959.6	41826.2	32539.8	43040.5	23443.3	22932.5	22146.1	35145	41941.2	28113.3	23253.4	6683.96	25074.9	39063.3	36129.2	38926.9	20180.3	23539.6	24202.9	31226.6	32606.7	39777.5	28190.9	27663.9	29728.8	45445	46731.6	45217.7	36372.6	43321.4	44910.1	50417.2	60091.5	57756.5	27931.4
607	22534.9	21689.7	25972.5	40878.8	30611.9	43428	22264.9	22667.2	22953.5	34592.3	40238.8	28546	25151.6	7639.46	26855.6	40816.7	38016.4	37951.6	20617.6	24981.5	25300.1	32634.5	34459.9	40916.6	30244.6	28092.4	27638.7	46206.7	47964.7	44627	39693.3	49274.4	43776.4	50632.7	63343.5	58987.8	27417.3
608	24003.9	22441.8	25566	40805.3	30413.1	46350.3	22559	25309.7	23117.9	35849.1	40104.6	28981.9	24928.1	7058.05	27793.3	40197.3	37124.9	37523	20841.5	26283	26768.2	33709.1	34706.8	41634	31051	30895.6	29183.6	46293	49676.2	46606.5	43479.6	52961.2	50927.5	52206.1	65310.8	63939.5	27242.6
609	21506.3	21718.2	26082.7	40255.1	30920.6	45274.6	22607	23402.4	22868.5	33573.5	40180.8	28705.3	24200.4	7152.25	28716.3	41292.6	37475.7	37987.5	21946.6	26999.1	27213.8	36889.5	36218.1	41807.2	31371.9	30829.8	31853.5	48326.5	51659.1	47762.4	47963.3	53489.1	53335	53277.2	66891	65616.9	27032.1
610	23124.2	22671.4	25243.6	38382	30376.7	43809.6	22957.5	26149.1	22777	34248.8	40418	29890.6	26787.9	7802.5	27929.6	44762.3	37548.7	39843	24429.7	25640.8	28607.3	35679.3	36918.1	44059.6	33582.1	31701.7	34401.6	49001	50059.3	48070.5	46578.9	56434.1	57223	58581.3	69794.8	67369.8	25951.9
611	26872	24393.9	26206.9	38499.3	33189.4	42944.7	22101	25662.4	25482.8	34603.9	39433.8	30509.2	27290.2	7799.2	30127.5	43570.6	37629.3	38712.6	23897.2	30509.2	29381	36021.2	40388	44432.2	35614.2	35454.2	35038.9	52259.4	55405.5	48989.9	53404.5	61509.6	61997.9	62051.2	74812.3	71997.4	26810.3
612	23943.9	24672.6	27156.3	37448.3	32055.7	45767.1	23376.9	25330.4	23731.3	37170.5	42758.8	29036.1	29158	8644.76	31400.7	44386.3	36767.9	42171.9	23972.3	30028.4	31553.8	37071.3	39696.7	47383.2	38304.6	37859.5	37581.6	57133.7	55321.9	53547.1	57184.7	69030.5	66461.7	64644.3	81137.1	75117.8	26631.8
613	25418.7	23949.4	27088.4	38602	31121.1	45544.6	25762.4	26045.9	24860.2	37118.4	40730	30276.2	31602.2	7844.71	32378.4	46441	40893.3	42313.9	25905.6	31278.6	32275.3	39939.6	39899.5	48265.4	42044.6	38014.9	39481.3	59976.6	59320.8	56124.5	65641.8	75173.4	75356.7	70771.3	86400.6	80262.9	28019.3
614	24430.3	24971.3	29096.5	41304.5	31578.6	46031.4	25587.5	26018.5	28465.9	37752	42383.5	29857.4	29634.6	7750.01	33861.1	45721.9	41391.3	43694	25008.9	31101.3	34769.5	40630.4	42181	48982.2	42872.4	41116.4	41295.8	58410.1	62058	60015.6	66677.9	81657.2	81697.7	75359.4	96266.2	89748.6	28011.7
615	25988.3	24752.4	27311.8	39115.4	30373.7	45291.8	26777.2	27767.6	27025.5	38011	43068.4	30826.6	33990.8	8031.69	33906	47316.5	40693.1	45531.4	26076	37371.1	36021.3	42817.2	43243.7	49265.3	45782.7	42899	45125.3	65302.4	67204.4	63564	75756.1	92608.3	94723.6	82712.6	105727	96865.2	27151.1
616	26177.2	25075.7	29345.6	39680.6	31879.2	46247.8	28332.8	27503	28495.2	37678.6	43232.9	31539.6	35091.9	8265.07	36955.1	49002.8	43637.5	44393.4	29366.3	38921.7	38000.4	44366.8	45152.3	56405.7	48663.2	48081.5	48353.2	68863.8	66976.9	66102.9	88612.6	102780	102792	88615.5	117604	106876	25285.4
617	27020.7	26593.9	30043.5	38667.4	32932.1	46706.5	27408.6	29375.1	29154.3	39926.7	44972.7	32588.9	37193.3	9366.96	37047.1	53847.3	41323.2	49756.2	28691.7	38795.7	41027.8	46745.3	47240.6	55867.5	53056.6	50857.3	51848	74246.4	73831.6	71903.9	93308.5	118279	115904	102234	128097	120449	26686.4
618	26368.4	26600.5	28457.9	40850.6	32763.7	45868	30258	30586.7	31147.5	41489.8	44116.1	33562.8	36104.6	8620.6	39575.2	52390	45102.1	48075.2	29142.4	43392.5	44110.1	52148.8	49935.6	57989.3	58918	57117.9	55435.4	80510.2	78673.9	76997.4	106978	135587	137378	114429	149336	133618	24975.3
619	28347.1	28246.6	31555	40968.6	34443.1	47408.7	31789.6	31542.9	32322.8	41614.4	46583.1	36072.9	39311.3	8892.56	43884	56008.8	47061.4	51497.1	32155.2	45120.9	43865.7	51104.1	55905.3	61422.4	63609.7	64532.8	61736.1	84237.2	86129	82302.7	119753	158954	161678	129992	167819	157879	26178.1
620	27467.9	28381.9	30493.2	43450	35195.8	49279.1	32115.1	31619.6	33023	43210	50845.6	35242	40791	10337.8	42702.2	60060	51236.4	53378.5	32946.1	45459.7	50593.2	55812.9	58939.8	68514.3	69985.4	65778.3	70954.8	92486	96336.1	91947.4	139168	182094	183892	146711	200468	175499	25799.8
621	30499.1	32576	32594.7	42403	36262.7	49826.1	35294.3	34232.5	33099.1	45709.8	51535.6	37554.9	43324.6	9649.49	44168.5	62321.6	56539.4	62505.3	34017.7	52967.9	53615.6	58927.6	62402.5	71933.7	83354.9	76669.7	74870	107178	105998	104890	155653	215213	216284	175771	231965	207419	27628.3
622	33530.2	31441.9	32752.2	41949.8	36462.7	53805.8	37373	38251.8	36758.8	50586.7	54023.2	38683.4	48646.4	9572.41	52177.3	66950.2	58266	68207	37845.5	57897.5	59875.6	65658.7	67914	80453.6	93424.7	90032.3	90322.1	125493	121433	117760	188232	247979	260843	197464	273114	241480	27665.2
623	33118.1	32503.2	35580.9	44947.6	39556.9	53594.3	38980.3	39104.5	36734.2	52504.7	56426.6	42599.5	52867.9	9937.03	55324.3	75332.1	63203.2	73927.1	39075.9	66112	66487.9	74758.7	76848.7	88799.2	107303	105656	102285	138210	135251	133224	220211	307659	316561	231174	328941	287291	27185.8
624	36812.2	38252.5	40237.3	49581.3	40553	54266.2	42740.8	44380.9	42434.7	53937.5	61577.1	46723.3	57430.3	9308.58	63458.8	83242.3	74745.7	81338.1	42064.2	73627.7	72042.4	83467.9	88288.1	98505.3	129785	124768	120167	159947	158726	155871	265786	368564	378855	288891	397820	345355	27751.7
625	40450.4	41027.1	41372.4	53069.3	43679.2	62856.9	46184.8	50873.3	48579.6	64707.6	68653.2	49592.9	65991.3	10390.4	69774.1	94731.8	86368	93229.7	45598.3	86638.4	85817.4	98739.3	104167	112447	150952	147312	144289	197124	186440	187039	324675	459590	463904	343608	478878	416018	28225.7
626	45603.6	44802.6	45613.4	56161.4	49166.8	65173.4	53844.2	55159.4	56102.1	67639	77498	57325	77409	11929.1	84795.9	112122	97364.5	108559	53580.5	103044	103763	112979	121635	134032	182085	176557	169345	228730	223756	219715	388921	546541	563431	414503	588304	515249	27962
627	49131	51888.4	50308	59810.8	54202.5	70360.5	61968.1	61364.5	61751.3	81223.7	86995.3	65755.8	92106.8	10566.4	95677.9	121952	114060	127184	57100	122172	120532	125086	135143	159586	219964	212705	200308	271382	262650	259062	472134	678288	703342	497745	718499	622495	32052.7
628	57481.9	58146.3	57188.5	65282.2	57923.7	76492	67396.7	70057.5	70785.9	90986.4	97464.7	73419.7	103613	12069.7	107258	142095	130875	147285	67970	137731	143524	145703	152198	177966	261088	251555	236824	313802	306453	307209	552322	803051	821309	584093	843182	724161	30327.7
629	62086.8	65793.9	63324.7	72976.2	63215.6	83630.4	77638.3	82102.5	79599.3	91058.3	110433	78477.2	117196	14047.5	125316	160477	141526	165419	72556.8	154530	152170	165934	177755	203643	295752	290953	268997	362770	352440	348191	645726	931990	967268	680414	979327	845151	33875.7
630	65883.3	66528.1	69790.4	75721.8	68473.1	90771	82263.5	83639.5	84315.4	103799	119942	87112.1	119883	13721.5	134370	178166	158416	176473	78401.2	167427	178007	183097	197808	223193	329951	323754	295104	400683	382478	383630	724971	1048570	1082620	758287	1093950	941725	34564.1
631	67265.6	71936.2	70524.9	76673.3	67408.8	87377.1	87247.8	90318.5	88033.9	106235	123181	88701.1	134021	13131.7	143841	186985	165476	187610	84068.8	182604	182667	195858	205346	234589	352555	351866	319035	426304	416351	412313	795340	1140380	1165300	822173	1181560	1023830	34001.3
632	74145.7	73604.4	72917.9	79534.6	72167.8	96108.2	90563.6	94239.9	88529.1	113297	127454	96352.3	135921	14963.6	145443	192008	175848	196321	88476	186934	191951	196466	214745	242064	372657	358797	331241	443958	429419	432193	834406	1187100	1214820	870146	1226060	1068310	35358.5
633	70608.1	71457.3	72661.3	78287	72618.3	89086.9	86876	89882.4	88757.3	112120	124558	95067.4	139009	16479.4	143850	188533	172670	191324	91785.1	185007	192310	201934	218152	240945	367427	358516	337704	442572	429890	426859	853600	1190450	1231600	866933	1231020	1061050	32439.2
634	67466	70357.7	68710.5	78905.7	67868.8	86176.6	90577.5	90465.1	86894.9	108483	122092	88676.4	132008	16250.6	141699	181681	168885	189260	86913.1	178002	185723	197246	210583	238596	365104	341640	320423	426968	408286	402169	822215	1165400	1172230	836876	1186660	1023380	37127.2
635	61800	65425.4	66145.3	70332.6	67019.5	83056.3	81157.3	84239	81065.4	101047	113796	84081.1	122182	14798.9	134160	170450	154961	169749	80385.9	170362	173844	180074	193944	222965	339101	328019	305547	404009	383847	391685	778805	1081980	1107370	795595	1117490	967364	34611.7
636	59423.9	59930.4	58215.1	65682.4	62015.3	75308.5	75689.3	78014.5	76742.8	88867.9	107540	77707.7	108364	15189.6	119014	160491	142351	159045	75837.2	157556	155700	165999	175669	202659	307341	288129	272722	363793	352965	346437	715782	988071	1005020	716303	1010840	869249	32652.7
637	54222.4	54732	54605.6	63682.9	56755.8	72663.6	64155.4	66197.8	67447.8	84337.6	96320.5	70799.7	102135	13054.3	109133	140160	126852	143132	67243.2	138471	136938	148456	159416	177723	270870	264110	244810	319311	309866	317358	630724	864608	899258	636829	900136	781301	30591.5
638	45880.2	48452.2	48699.3	56261.7	51761.7	65336.7	62352.9	61038.8	61061.3	77346.8	85324.8	66643.3	89304.5	13137	98480.5	120868	116275	128390	65759.7	120329	128820	129404	139048	156236	236046	230517	218619	282698	273567	268565	555163	758818	788409	553670	783490	676818	28351.8
639	44963.4	44349.3	44598	52245.7	45570	60737.3	54268.8	56864.5	54287.6	68377.5	76368.1	59641	78338.4	11712.7	85650.9	107878	100430	114015	57923.1	111103	113544	112851	123121	139814	214513	202921	195281	249554	244622	240116	491448	655207	684947	489794	679017	588853	27663.7
640	40430.2	38447.5	39569.6	45218.1	43125.5	53118.4	51348	50017.4	47576	60124	68998.5	53645.3	68630.8	10989.9	75155	97256.1	87411	101498	52144.1	94511.4	94882.9	105861	108652	122758	178022	170110	165189	214835	214574	212542	415708	565973	588468	416887	591145	504776	26623.6
641	35278.5	36755.3	39067.8	45554.9	37075.8	50569	43177.5	43402.7	45715.1	55216.9	64913.2	45757.1	62100.9	9345.28	67332.5	85763.6	78486.6	91827.2	47146.1	85099.6	86351.3	90266.4	95135.6	109258	159889	154519	145445	189428	185654	185860	359917	491140	505313	374154	510983	443964	24967.8
642	32629.2	36804.4	36328.1	41513.4	35398.6	46445.3	38505.9	40960.3	39293.3	47244.2	58809.4	41025.6	58321.6	8830.44	62012.8	80372.7	68669.2	79024.6	43384	75056.8	77084.9	85212.4	85696.4	97300	141118	134561	126964	169622	164825	165685	312307	423611	434574	325063	444122	386765	24209.8
643	30676.9	31709.2	33665.4	38072.6	33696.3	42379.4	34658.9	38327.8	37423.1	45812.4	52465.9	39205.4	52902.7	7882.83	55419.5	72778	63472.4	71498.3	41424.5	66731.5	69739.3	74711	77169.8	86297.5	122978	113441	114686	152093	148347	148672	281752	375960	390550	283457	392545	345909	23401.1
644	28307.5	29891.1	30731.6	34739.4	29595.4	42459.3	32159.6	35346.4	34085.7	43307.5	52338.7	37435.9	44334.8	8361.89	51459.3	63988.5	58241.4	65813.4	34221.9	60315.4	62836.8	66829	74323.2	77945.8	106965	105265	97490.6	132261	131720	129129	246845	338161	342106	252802	353297	306592	25303.6
645	28920.4	28712.8	26817.4	34414.7	28689.3	37445.7	29664.4	33889.9	33247.7	37398.7	44569.1	33995.7	43876	8219.89	46660.3	59857.6	56384	62360	34128.8	55808.3	58698.4	62873	63758	72064	101740	95251.3	91578	122617	117138	116723	214794	296946	305303	224236	305444	269365	22842.6
646	25793.8	24597.9	27187.1	34962.7	28126.5	35096.9	30609.2	34591.7	29286.9	38088.8	43934.3	29211.9	38657.2	9034.74	44897.4	54054.5	47593.2	58589.6	31477.5	51473.1	51623.1	56028	57827.9	67541.5	89992.2	87596.3	83854.5	111626	108393	109869	204294	266333	271599	199127	276832	247810	23536.1
647	23131.8	24154.1	27479.7	31218.9	27869.5	34536.6	26910.8	30924.6	29317.5	34846.8	41812.2	28605.4	36255	6718.76	40913.2	53762	44982.7	51967.9	28183.8	45034.4	48447.4	50221.6	52154.9	61188.8	81826.4	77940	76277.2	97424	99615.8	97603	179044	234966	245801	188396	247496	212518	22487.3
648	22830.5	22537.9	25127.6	30259	26001.6	31678.1	24794.9	26955.7	25416.3	33554.3	36885.7	26863.5	35534.7	5407.97	35819.3	45961.8	42285.6	49204.9	28763.7	43780.9	46619.2	49770.2	52760.8	54608.9	74885.8	72652.8	67128.6	90404.1	95539.5	90464.3	156021	208329	214519	163281	219314	193204	23343.7
649	22562.3	22307.8	23705.6	27987.7	24667	35235.1	23895.4	25588.1	25208.4	28238.2	39028.5	26424.3	30355.1	5974.87	36136	43448.1	41480.7	45746.7	26925.3	39432.5	39464.8	44579.2	45653.8	53010.3	66656.7	66992	61708	90495.6	83268.4	81224.2	145065	196484	194520	146039	207472	172516	21423.1
650	21717.3	20972.4	23032.2	27550.7	22861.2	30538.6	22572.2	22446	23325.3	31303.9	34605.2	25079.7	32093.6	5939.19	31853.4	43455	37849.6	42555.4	24444.7	34890.2	36876.7	41663.9	44985.6	51747.1	63259.1	58712.1	57458.3	77754.9	72996.3	73582.5	127247	169615	176999	134782	174174	160444	20895
651	22978.2	20789.2	20813.8	27959.9	23023.4	31754.7	22937.1	22604.5	21972	27968.1	33639.7	24645.6	28066.6	5458.09	31972.3	41623.6	36666.5	38128.6	20801.5	35200.4	37204.5	40473.6	41401.8	47894.8	61316.2	60630.4	53040.8	73517.9	74014.8	74236.6	124353	158432	166622	127766	170466	152876	21573.6
652	21233.4	19439.4	22488.8	27584.8	24137.7	29424.3	22269.2	21602.1	23615.7	28670.3	33563.3	26395.7	28023.9	6831.97	30886.8	40084.5	34710.9	37677.4	22476.3	35966.3	38816.7	39048.7	41062.3	45831	57257.7	53914.2	52182.4	68655.3	70565.3	68344.6	110285	150962	157359	119363	153489	144528	19567.9
653	19412.8	18815.2	20762.7	25192.8	20503.6	29890.3	21209.9	20119.1	22818.9	27332.5	32017.5	24118.7	24841.7	5596.07	29693.8	35795.6	34805.1	36292.9	23048.8	34190.8	34976.5	35837.4	37534.2	42887.9	55333.8	53800	51885.9	65744.4	67002.4	65389.2	107613	143839	144022	114889	152239	137056	20323.9
654	20887.7	18935.9	19340.6	25958.9	18994.9	26987.5	19538.7	20967.8	22384.2	25840.9	33728	23400.1	25984.2	6698.39	31173.4	34124.3	34052.6	36733.7	23585.6	33053.5	35237.2	36527.1	37016.1	41699.5	52145.4	48870	46728.6	66524.4	66865.9	67346.4	106942	133112	140590	105682	153009	127830	21553.7
655	20471.8	19183.5	18826.4	25118.8	19413.1	27729.4	19281.3	21360.4	21598.5	27848.4	31339	22155.4	26717.5	5267.81	28464.9	36032.8	33622.2	37176.5	23022.8	31509.1	33541.4	36202.9	36611.1	43588.1	54123.7	48311.7	49000.4	61993.5	60807.3	62312.4	101568	139357	135717	109480	143268	125356	17784.7
656	19244.5	19446.2	19729.4	24578	20922.2	27427.2	20789.2	20484.6	21325.6	24929.9	27980.7	23260.7	25462	5316.37	27826.2	36751.2	32087	33829.1	22591.4	31413.4	31662.2	36622.5	36734	41544.1	49516.5	48757	49066	63251.5	63899.5	58810.5	101003	131931	136539	103024	139869	126211	18506.5
657	18987.3	20879.5	19000.3	26188.2	19857.6	27244.7	18381.1	19459.3	22343.1	25763.8	31743.6	24122.7	25911	5581.44	28600	37173.5	32163.6	35783.6	21888.4	34211.8	34116.5	35095.1	36636.6	44738.1	53692.7	50414.8	49254.4	65388.1	66691.5	61296.2	102228	136903	138436	113014	144957	128750	20364.2
658	19246.5	18490.7	21400.6	26643.7	19294.6	27316.5	21518.5	21295.7	20448.1	24205.6	30807.6	23423.5	26932	4146.42	29121	35631.2	32891.7	37942.6	21037.9	32336.8	35124.4	35063.2	38235.3	43176.9	53872.8	52313	47166	67203.4	65591.2	65827.1	101056	139628	139689	107527	147536	134634	18189.2
659	20565.4	18524.3	21239.9	25427.9	20261.2	24696.1	19727.8	19679.3	21513.2	26230.2	32715.1	24515.4	27746.7	5770.65	27971.6	37537.9	34421.1	34756.2	21447.1	31304.4	35042.7	37361.6	39415.9	42903	52945.4	50798.5	48074.1	65073	68471.9	62714.5	108091	143438	146144	113297	155473	136591	19939.4
660	19058.1	21935.8	20984	23029.9	21731.2	25716.2	20303.5	20610.4	21882.4	27753.3	32427.7	23843.8	29327.7	4354.24	29999.3	37827.2	31480.4	37911.7	21860.1	35496.6	35398.8	36893.2	39188.1	42973.1	55817.9	52095.2	53482.9	68498.1	68591.5	64517.4	115011	146403	149178	114393	155921	133892	20339.1
661	19679.2	19305.8	19827.6	22841.3	19908.6	25558.2	20578.8	22643.4	21725.8	24694.6	32120.9	24114.3	28266	5438.2	30339.7	38076.4	34806.3	37127.3	22198.1	33920.2	35395.5	38436.2	41746.9	46969.1	57125.8	52281.4	54539.4	68105.7	69594.6	63720.1	110604	149458	153120	114971	163357	138964	20659.8
662	20309.3	20477.6	22369.8	24735.1	19586.1	24935.2	21401	20304.8	21787.6	25199	32708.7	22792.8	27809.9	6045.03	30316.1	38776.5	33968.6	39590.6	22219.7	36529.5	35838.1	40550.4	40213.8	45358.2	58130.6	56051.9	55515.2	73099.9	72513.1	67346	118531	156002	158795	124312	167009	143343	19663.4
663	20212.7	19922.9	21928.1	22388	18837.6	28615.1	22374.2	22875.5	22443.2	28513.9	31277.9	22815.7	28348.3	5698.18	31986.2	40954.3	33747.6	42007.4	23616	35876.9	34580	38332.8	40154	44527.7	63328.5	57685.5	56958.8	70553.5	71891.8	67081.3	122605	159158	167869	123944	166655	147555	19835.6
664	20109	19258.1	18821.1	23703	21322.5	27766.7	19504.6	21499.2	22457	24595.7	31202.6	23205.5	28705.9	7062.56	32476.6	37405	35466.2	40515.5	22759.2	37990.9	37237.7	38892.9	39990.2	46504.1	58397.4	57249	60141	74070.8	72541.1	72141.3	124601	162904	168967	127861	175597	156195	18844.3
665	20891.2	19279.1	20576.3	26263.2	20989.9	26282	20233.2	22813.5	21619.7	27588.6	31071.3	23128.4	28453.4	5118.23	32735.1	40020	34676.1	40955.3	21314.2	33750.3	37500.8	37811	42351.1	45128.8	62180.2	55332.4	58631.7	77835.7	73845.4	73065.2	129620	164437	164127	127462	170030	155493	19283.8
666	21185.3	21361.2	19630.2	25384.3	21332.7	26972.6	21851	21513.4	23586.7	27866.6	34338.7	24970.5	27267.4	5749.26	33739.5	40064.1	35655.9	38204.8	24133.6	36193.3	34899.8	40111.7	41091.3	46136.8	59775.2	59646.8	56708	73000	75192.2	73832.1	129152	165568	171722	125162	176363	148625	19654
667	20422	18916.2	19426.2	23515.4	20523	28730.3	23260.4	21908.6	22610.9	26940.7	33728.8	24347.6	28355.1	6008.74	31438.8	41397.3	34628.4	40045.4	22538.8	35123.9	37038.6	38751.3	40945	45231.5	57585.7	57455.8	56214.6	73754.9	71883.5	73827.1	123153	167066	169731	126236	176110	157189	19450.2
668	20170.8	17285.1	20623.3	22764.5	22219.5	27601.6	24161.1	22550.4	22774.2	28175.8	30224.5	23411.7	29947.1	5007.41	32190.5	41923.1	34346.3	38803.8	24891.1	36112.7	38487.5	40073.9	42146.9	45412.2	62093.8	58653.4	57105.9	72220.6	74172	72293.6	120387	159746	174607	131779	172836	154037	19382.4
669	21434.2	20090.5	22384.1	23860.6	19864.1	24815.4	22516.9	23693.2	24116.5	29628.9	32390	23284.7	30091.5	6098.03	30244.1	41711.7	33605.6	38803	26552.8	35392.2	35776.1	41514.9	41495.2	44502.4	60438.9	55679.6	58445.6	72059.2	74278.9	74544.6	124663	173723	174727	130918	177808	160764	21276.7
670	22073.8	21909.6	20097.9	24477.8	19888.8	27036.1	21924.5	22019.1	24039.8	25035.3	33252.6	25388.6	30181.7	5619.24	30535	39294.9	34581.5	40633.8	24811.3	35243.5	38717.5	42530.1	40817.9	47243.5	63309.8	60985.5	56615.5	73816.7	73025.3	74837	129701	170155	176795	126022	171051	153417	22163.4
671	21887.3	19051.3	19786.8	24975.2	21539.8	27967.4	22340.7	22436.4	24028.2	29871.6	32798.3	24285.1	31957	4931.58	33574	41936	36107.8	42938.5	25615	38087.5	39890.9	41633.8	44434.6	47210.2	63370	56635.1	62589.2	76975.9	72145.1	76346.3	132679	176041	176010	132130	184302	155775	19660.8
672	23780	20910.1	23540.4	25579.4	21134.4	27231	24187.8	23469.1	25895.5	28801.1	31966.7	23861.6	31013.4	5653.17	32547.8	42080.2	34347.2	37385.3	24595.6	39103.2	39704.7	39837.3	47055.4	47111.4	66624.8	63479.6	62674.2	81718.6	80602.3	72670.5	130543	178602	182905	130548	181610	160491	24075.7
673	22668.2	23323.2	21548.9	25159.3	21435.5	27913.5	23235.5	23591.4	23725.5	30378.9	32395.6	24401.1	32617.4	5307.29	34169.9	40668.6	37022.1	43551.7	26330.1	38481.7	42288.1	45207.4	46940.4	48492.8	67411.3	65827.9	62692	79124.5	76860.2	83689.1	134817	185559	186560	134719	188757	166254	21213.7
674	22671.7	21560.3	20913.3	23887.5	20902.9	28708.8	26324.2	24492.8	24889.3	28854.9	33191	27190.4	29867.2	7038.93	32011.7	45891.3	37610.5	44581.6	26376.4	40704.8	43355.4	43438.9	46653.1	47441	69032.7	64978.4	63684.3	78899.7	84696.8	81847.8	139312	189028	192911	144379	199934	169237	21304.6
675	24516.6	21967.3	24690.8	25113	21830.1	28037.1	25255.5	25250.3	24490.2	29134.9	37426.8	28717.9	34064.6	5642.25	36339.5	44414.9	39363.8	46151.4	28264	43971.6	39580.2	45734.4	45818.9	49729.9	72098.4	63616.5	64893.8	81498.6	85831.9	84216.8	147094	197437	196349	143933	207095	175411	22447.6
676	23168.4	22671.4	24146.5	24627.5	21837.6	31917.4	25947.6	24606.1	28272.4	29448.2	34423.9	26781.3	33798.6	6194.28	36155.6	46844.6	39485.2	44006.6	25252.8	45380.2	43926.5	48608.2	50457.4	53081.6	70868.1	71685.8	71643.1	87120.7	83972.8	84314.9	150122	199334	205715	154616	206389	180719	21287.2
677	23077.7	23332	19901.4	24500.7	21135.1	26470.3	23889.3	23018.1	24186.9	30950.6	38910.1	27060.1	35517.4	5946.62	38120.1	44072.1	41545.2	45744.1	28650.9	45836.1	42254	41258.4	47513.5	53525	78837.4	70412.6	72425.4	93506.5	86153	88447.2	152908	211119	219203	153508	219560	187078	20686
678	23634.9	23235	22720.2	25513.6	20846.9	29479.2	25935.4	23739	26181.9	30344.7	35498.9	25584.8	33981.7	5745.77	40012.2	48118.8	40740.7	46196.2	31029.3	40647.6	45840.2	47187.6	50013.9	55606.3	80462.7	71770.1	74793.6	90984.7	90716.3	92929.2	158619	224392	220415	161637	235566	203287	19844.5
679	24143.3	22519	25213.3	22552.2	21099.8	30779.3	23921.6	25357.4	25501.6	32985.7	39144.9	28168.1	38662.6	6148.09	41994.4	51640.6	43341.5	47532.7	29243.6	45852.9	48835.5	50365.6	49400.9	56280.8	81605	78627.9	76476.9	97798.4	95531	99156.7	167030	227113	240330	175961	244909	210521	22413.6
680	24208.2	24079.2	23944.6	24617.8	22138.1	27333.2	25330.3	27007.8	25638.9	31361.3	36921.1	26934.8	38396.6	5436.34	43619.7	50183.7	43075.5	52197.8	29481.9	47019.5	48018.2	49622.7	54032.3	60545.9	86341.8	81533.8	81881.6	100485	104586	95800.7	176773	241617	257348	177677	252164	212875	21167.5
681	24876.8	23097	21937.1	24837	21868.8	30602.7	27321.8	24188.8	29226.7	32979.5	38898.8	26957.9	35504.1	5680.43	38978.4	50862.4	42862	53017.4	28345.3	48451.4	49577.3	51601.5	53284.6	57896.1	86827.1	84171.7	80941.9	102470	98267.5	98858.9	175468	251025	264695	187642	257621	220815	19122.4
682	25151.1	21388.5	24188.8	26205.5	22506.3	31587.2	27916.8	27968.7	27081.3	33016.2	42875	28930.9	39607.9	6101.95	44108	52981.5	46948.7	50267.6	28262.6	48809.8	52313.1	54018.6	56358	63796.7	88965.1	87945.2	84557.2	105681	102863	101388	187144	259330	270934	189973	264804	240874	20530
683	26357.9	24413.9	23923.5	27834.9	23152.9	29259.3	25482.2	29095.9	27554.7	31991.5	39528.1	27268.6	41588.9	4547.69	40485.5	53912.6	47917.1	52155.4	28576.3	52546.5	55045.1	52920.2	56633	67380.5	89961.4	91204.8	86779.7	106488	108596	105759	195037	263153	276895	203741	274011	242528	18290
684	25399.4	23252.8	23406.5	26186	22685	31472.8	27587.5	26339.7	30987.9	32762	39036.5	28450.9	42011.1	5552.99	40361.2	55677.7	45701.3	53365.4	31786.3	51100.5	52153.1	55559.4	58670.1	65417.6	96334.6	90734.3	88262.3	111125	110362	111687	191244	275266	283273	201362	279228	252481	21898.5
685	26743.5	23131.8	25743.3	27839.6	22017.7	30858.4	29378.9	29971.9	30367.2	31265.7	41214.4	26899.3	39974.5	5384.64	45610.7	51121.2	48204.2	56565.7	29259.2	51037.3	54259.7	54056.1	56308.2	68353.2	89604.3	92437.4	92030.1	111712	107525	108328	197291	279816	284512	206821	298923	249371	20382.6
686	25516.6	24588.1	23532.3	26687.7	23034.7	31627.2	29582.2	27695	28459.6	34891.9	38174.7	26948.7	39952.7	5697.99	43356.9	51913	46348.5	57489.7	34072.7	54498.1	55032.1	54218.9	57896.2	68521.6	100003	92982.3	88443.3	111053	109482	115635	203823	281787	291641	214448	289857	259134	22531
687	23142.4	23615.7	26111.2	25680.9	21611.8	31422	26830.4	28975.6	27168.5	34360.1	39836.8	29940.6	41945.1	6017.63	45885.2	53199.8	45227.5	50366.1	28305.6	54650.4	54638.1	58240.1	62333.8	67994.9	99392.3	92219.1	91124.9	112614	116062	112337	205110	279472	291790	212553	290291	264272	20425.5
688	24122.9	24228.7	24515.1	27939	22137	33130.9	32402.5	29221.4	29258.8	35359.5	40657.2	28455.7	41049.4	6343.55	44292.8	56494.3	45183	55180.8	30846.2	50555.4	53531.1	58984.4	60951.6	70793.7	98172.4	93833.4	87496.1	110256	113935	110100	212524	289020	293652	214896	295993	264474	21371.3
689	28083.5	24156.3	24005	26211.3	21533.9	31090.5	24931.6	32994.2	30573.5	32653.8	39468.2	31651.5	42765.1	6675.75	44977.8	55757.3	52687.4	57705.2	30416	55353.9	57862.8	57837.6	56740.7	68409.1	97772.3	94513.2	90932.7	116690	115120	116911	208146	293865	309209	215717	306158	265794	22334.4
690	26646.4	25606.1	24687.1	27623	26525.2	30073.8	29582.3	29703.6	30890.7	35230.8	42513	30705.6	40809	6376	46495.7	59196.6	46706.3	58232.9	31497.1	56554.3	53414.2	56260.7	62362.3	71559.3	101416	96137.8	90023.5	112336	115981	115304	209974	294847	307893	225936	311952	264320	20442.8
691	25885.9	25414.1	23643.1	27327.2	23888.7	33493.3	28794.4	27430.6	29925.5	34514.5	43634.4	30836.9	42813.5	6586.2	47667.5	57104.1	50336.9	60587.9	32026.1	55333.1	57259.2	60788.2	64511.1	72661.5	101605	104726	91877.2	120613	124756	119805	213286	307638	307147	228804	322375	275173	20831.5
692	30202.4	26583.4	27146.2	28127.9	23599.1	30771.8	31249.5	26400.1	30955.1	37368.6	42479.8	30241.7	44331.8	5294.43	46759.8	55333	50117.1	57813.3	35372.5	55895.8	56406.3	58736.1	67806.6	70300	102551	100607	94534	126772	126713	125561	222176	312607	318327	233308	321965	280585	20503.6
693	25673.5	25256.1	27946	29602.4	24222.5	31417.7	28654.9	29907.2	32265.8	36704.8	42608.1	30947.3	41435.4	5293.71	45947.3	55819.2	51532.5	65021.9	32895.2	55792.7	56044.4	60987	64803.2	73290.4	106603	108147	101601	127678	120463	125525	225788	322439	336909	239376	342183	292738	19763.6
694	25987.4	26772.1	24666.3	25873.4	22439.7	33411.5	29743	29132.7	33666.3	36751.3	41921.9	29515	45965.9	7571.56	46978.6	59720.8	51961.5	62866.1	31419.6	60767	61290.1	62135.1	65461.5	75930.2	110991	100952	100362	132056	128643	131889	231164	332552	338615	246059	347373	303091	21547.8
695	31256.2	29199.6	27204.1	29036.7	27529.9	35444	33020.9	31996	30475.6	36516.5	44328.8	33468.9	44552.8	6916.41	51754.3	60781.6	54421.7	61182	35464.4	58718.2	61351.7	66754.5	62790.7	79291	114436	113167	107004	130054	128975	131989	239726	341388	358927	253918	355370	301118	20179.1
696	30076.3	26755.9	29203.2	31540.6	27952	35899.1	28563.9	32888	33204.2	39116.4	44347.9	30598.8	46362.2	6111.5	52556.2	59843.2	57182.8	64098.6	32551.1	63390.5	64682.9	69467.6	65452.9	75909.1	118930	112145	109271	134061	134962	139870	236135	348864	370134	259447	368938	321483	19750.7
697	31153.7	26120.3	27554.5	24909	27610.1	37189.5	31432.1	31425.2	36131.3	39612.1	47346.6	33075.1	47785.2	6119.34	51481.9	64569.9	59508.7	64423.7	36514.2	68092.5	68705.1	67841.9	69763.3	78820.5	120020	118092	109403	140564	138970	137814	259595	375285	383667	272829	393037	323747	22855.3
698	29781.4	28209.5	28674.7	30859.8	28449.1	35751.7	35138.5	34920	36513	41940.6	50758.7	35533.2	49017.7	7112.28	55086.7	64391.2	60676.4	72560.8	33235.3	69649.6	66745.5	68479.5	75077.2	83190.5	127161	120204	113733	150077	143811	150535	261576	385762	395095	287945	410292	348100	20815.2
699	31933.5	29485.9	27245.2	28315.6	28158.6	32340.2	32932.5	37421.1	34538.1	42673.1	48603.1	35758.4	51835.7	6415.24	54055	70325	61283.8	64181	33218	70367.9	69996.8	73607.6	74506.7	86859.1	138152	126828	118636	147936	146445	151896	276869	392957	415321	291148	416363	353759	20858.5
700	31745.6	30134.8	26783.3	31478.3	30019.2	38585.8	37451.8	36144.4	34743.2	40593.9	50930.1	37784.1	53118.7	6999.19	59410.1	72772.8	62248.7	69154	36657.3	68265.6	71429.3	74073	77727.9	85030.4	136445	124331	118134	153426	158489	158374	282127	405122	419598	288780	415524	363207	23207.8
701	30667.8	28227.5	29297.4	30543.2	29356.1	36947.9	31986.8	36449.6	36493.6	41330.1	48885.2	36207.8	49127.1	5488.69	53164.8	69506.3	61687.3	75434.7	36383.6	69330.4	70195.1	73390.2	76218.8	86558.6	130512	128995	121902	154482	154343	155178	290476	400894	420782	300889	424197	368043	21932.8
702	32147.5	30712.9	31129.1	29419.6	30296.7	32571.1	35046.3	35707.8	34042.9	41327.1	51294.7	34273.3	52506.3	7351.18	52439.4	69014.8	57441.7	66703.2	36755.9	71289.3	74693.6	72954.3	79316.9	88838.5	130894	123855	127735	156545	151349	152940	292702	404032	423090	300960	436068	359784	21057.5
703	27550.9	29638.8	27196.6	31643.9	26126.2	36272.2	33355	37041	33543.4	42287.4	51264.9	34003.3	52493.6	7153.42	50918.2	65918.5	61116.9	73599.6	36445.5	64456.2	71225.2	68330.6	75687.6	78785.6	127390	121307	118533	152875	149717	149973	282285	400087	414966	295182	403253	357852	23088.4
704	30303.6	26153.6	29562.2	31396.5	23891.3	32879.2	34048.5	32665.2	34163.2	40583.1	46552.1	35775.8	43747.2	7023.7	53079	66224.6	57305.5	64306.3	37946.3	64130.5	67478	67829.6	73607.5	84544.3	124271	119174	112081	140711	145075	137539	277883	380128	399342	279267	397860	340210	22645.5
705	27620.5	25505.4	29115.8	25474.4	26156.2	31781	34515.9	32261.4	35561.9	37188.9	47733.5	35724.6	46207.2	6965.17	47996.9	60083.3	56775	65344	36220.4	62531.6	64143.1	70542.7	71363.9	79661.7	123653	112752	109668	137452	140094	137878	257060	370006	385842	263344	380543	328920	23576.2
706	24915.6	24970.6	25017.6	26351.7	25786.7	28266.5	28682.4	30557.9	36490.6	34450.3	46700.1	31554.6	41936.7	6348.58	44220.3	58031.8	51542	59907.4	31429	60590.1	58691	62112.5	67025	69151.7	117633	106278	97426	131296	128164	128431	242478	338201	347493	254963	354995	303884	22153.3
707	27298.6	27354.3	25335.7	26448.3	23174	32678.9	28411.2	26893.3	30835.1	30040.4	40220.8	28300	43979.8	7065.06	44146.7	55352.3	49336.2	54549.6	32146.4	51744.2	58086.1	56226.4	59055.7	71779.1	106890	102304	97710.8	120488	116601	113375	232925	303718	317181	221886	322156	283270	22117.1
708	25710	23996	22113	20342.7	20889.9	30836	23537.4	24736.4	24543.2	29290.9	40403.8	25677.9	35519.3	5705.29	39711.7	50253.3	44885.9	48474.9	28848.4	49979.7	52538.6	52989.2	54566.4	56344.8	94310.4	91759.5	86545.1	110815	100442	112384	203580	276389	297263	212037	291034	257615	23199.4
709	24480.9	24293.5	21083.7	25157.1	22615.3	27878.1	23829.2	24309.8	26313.9	30957.5	36261	28929	36367	5042.82	38004.4	46314.1	42102.2	48750	28228.4	46281.5	49849.8	48513.7	54265.3	57613.6	82852.1	79210.6	81507.9	100946	95495.8	93247.3	188996	250732	263066	188841	264581	231970	24546.1
710	22801.5	19065.9	21177	19692.6	21490.3	24343.6	24203.4	24937.3	25069.3	27625.7	34148.7	25902.2	31452.1	4774.71	35501.1	43417.7	35855.7	44399	24945.6	44704.2	43203.3	42345.7	52455.8	54608.2	79990.8	74820.3	75908.8	89070.2	89243.4	84081.1	160386	233186	235115	167156	235989	206277	23114.9
711	19774.2	21086.9	19297.6	20050.1	16939.7	24264.1	19941.4	20351.1	21822.7	25668.8	31446.4	24172.2	32725.7	5677.24	29222.3	38085.2	30501.6	39080.1	23787.6	37299.2	39289.2	37917.9	41312.6	40986.5	71320.8	65660.3	67098.5	83285.7	83294.1	79481.4	150242	197968	214640	152591	203820	188578	22851.1
712	21316.8	18663.9	18630	22867.9	17256.9	23579.9	19113.1	22071.2	22376.3	23054.4	32216.8	23147.6	27156.7	4483.74	27249.9	33861.1	32954.2	37582	24537.7	36200.5	35081.7	35471.5	40607.9	43583	66535.6	56644.3	63018.2	79512.2	71892.4	76164.2	132215	179578	190038	143242	186783	163195	20028.5
713	20832.2	16167.5	16906.3	18023	16631.4	22696.3	20832.2	19277.3	21476.4	21046.9	28013.9	19852.8	24002.1	4888.04	27532.8	34233.5	29620.3	31733.6	24354.3	33254.1	33580.6	36810.6	36518.5	43056	56268.3	52256.5	56139.4	67788.3	67281.4	67058.1	125070	160704	163058	120354	171184	141865	21158.6
714	22329	17253.9	18263.7	17132	15721.7	20736	17367	16574.8	19586.9	21327.9	25602.2	18725.1	23713.2	4866.25	26594.6	31991.9	31756.9	34246.6	21110.3	31521.8	32897.2	31991.9	31695.9	36840.7	54059.8	52693	52362.2	55896.6	66873.9	62469.1	107850	151968	151393	110992	146658	130353	22921
715	20947.4	16863.8	14711.7	18239.7	15399.7	23743.4	17860.5	17322.4	18698.4	19227.6	24263.8	18619	21908.8	3342.77	26592.2	28620.8	27147.9	34874.2	21300.2	25586.8	26803.9	28620.8	30349.5	32651.6	49921.1	45096.5	48995	56368.5	55230.7	59587.8	100804	130686	128957	105399	135537	119458	22429.2
716	18462.5	18525.1	16254.2	18221.1	14895.2	20402.7	16227.4	18632.4	18417.8	17792	24506.5	17175.1	17470.1	3746.15	25615.1	26419.8	26178.4	26500.2	19624.8	26831	27439	27492.6	31212	31757.4	46759.8	45892.6	46804.6	55530.7	56076.1	51015.6	86894.6	119600	123569	92804.4	123265	110900	18712.9
717	21158.4	14335.2	17561	17379.8	14552.6	18141	14271.7	14172.1	16310.6	17488.5	21756.5	16772.7	21240	3796.73	24873.6	27048.3	24719.5	26767.4	19889.8	25562.3	26359.7	28860.6	27555.8	31461.2	45125.9	39897.4	43721.3	48125.2	50671.4	44364.7	87161.8	111609	109833	85267.9	114600	101887	20324.8
718	17216.5	16178.9	15224	18437.7	12634.6	23708.3	16298.3	16564.6	16527.8	16068.7	21679	16077.9	16472.8	4306.42	23093.1	26031.4	22202.4	27032.2	17492	25076.4	24048	27041.4	25443.7	27748.4	38473.2	37307	40080	47113.5	47490	47985.8	78681.7	102812	103676	79792.8	99047.7	89838	17932.7
719	17721.9	17414.9	14866	19052.2	14940.4	23275.7	16419.5	16689.3	15814.9	18605.7	20196.5	17684.7	19108.1	3711.84	22652.5	23675.8	18122	25341	19675.5	22801.3	24178.1	21350.1	24847.9	26531.7	39351.1	33797.3	36141.6	41872.2	43556	42290.8	73948.4	91140.1	93689.1	73492.6	93372.8	84693.2	20587.2
720	13522.8	15285	13739.6	16283.9	10045.5	18771.8	14559.4	16057.8	14795	15077.7	23474.1	14992.9	17471.3	4136.95	18423.1	18234.6	21843.8	22748.5	17009.6	20081.6	23926.5	21815.6	23568.4	24425.9	34867.2	31974.2	33783.5	41755.9	40446	41614.5	68688.4	78847.1	87648.7	67472.8	91097.7	79761.1	20760.1
721	18569.5	16058.6	14779.2	14301.8	11609.5	21977.9	13986.8	12449.7	14511.9	14034.5	21300	15667.1	17318.8	6578.09	17996.7	22961.2	20125.7	22092.4	15896.2	21491	23190.4	22292.9	22541.2	24078.3	32174.4	31916.6	33176.9	35811.9	43077.4	41588	64816.6	79786.7	85171.4	65112.6	83605.7	73170.5	23228.6
722	14071.3	16266.6	14874	14100.3	13790.9	17814	14651.6	16286	15860.5	18374.9	23703.7	13839.2	14835.3	3858.74	18520	19583.8	18355.6	24312.9	17262.8	21382.6	21169.9	23742.3	20802.4	24293.6	34138.7	27978.2	32446.3	38983.9	35802.1	37678.3	60144	73277.3	73025.8	57059	76662.1	67155.5	22175.6
723	18756.9	15005.5	14378.7	14868.4	11518.6	19902.9	12292.4	11401.1	13124.9	15279.8	22243.8	14701.9	16396.4	3712.2	19834.3	18756.9	17513	23252.7	16895.9	18326	20461.2	22478.9	20970.5	22939.3	31637	29903.3	30902.4	32430.4	40765.7	35809.6	57093.5	65791.2	75625.2	59160.2	79601.8	61354.2	21186
724	16911	15195.1	15948.9	14758.7	12358.4	18964.1	13142	15710.8	15373.6	14778.5	19946	15284.3	15314.1	1676.22	17605.3	18101.2	20412.2	20075	16415	19549.3	22207.4	19985.7	19450.1	22038.8	28168.4	24429.2	36648.7	31848.2	36023.8	36857	53946.5	60869.6	67951.3	53559.7	65035.3	57467.5	21156.1
725	15113.5	17091.8	14039	16549.5	12613	18397.3	12502.5	13396.3	17875.1	17373	22102.8	14470.8	15203.9	6015.26	19029.9	17021.5	18256.7	19019.9	16619.8	18286.8	20576.4	22846	16479.2	21008.2	32135	26641.9	34093.2	29835.3	35569.4	34705.8	53715.6	64239.8	59359.3	49608.4	63536.8	55071.3	22524.6
726	17242.3	15279	13915.9	15543.5	13692.1	20365.2	17344	14587.3	13631.1	15462.1	20863.7	15574	14078.7	3245.01	16123.3	17547.5	16662.5	20385.6	19785.4	16591.3	19114	17547.5	16998.2	23823.9	28279.4	23732.3	28838.9	32053.4	32979.1	33223.2	48105.5	57443.8	65317.3	51981.2	57240.4	58227.1	20782.3
727	17360.1	16195.9	13991.1	13785	12528.1	19595.8	13960.2	12816.6	14526.8	15042	22676.3	15464.4	18792.2	4213.81	18081.3	17051	18112.2	16319.5	16123.8	18143.1	18225.5	17875.2	16803.7	21244.2	27302.2	26508.9	29105.2	32566.9	31031.8	32618.4	45115.6	57767.4	55851.1	50071.2	57973.4	49906.4	23521.1
728	17579.6	15983.3	15107	13750.7	12790.9	17965.6	15388.7	15065.2	16275.5	13562.9	22024.1	12321.4	14439.3	6666.68	13197.7	18101.2	15941.6	18716.8	18727.2	22858.7	20646.9	20292.2	21502.4	20052.2	27125.8	21106	22796.1	26614.6	30589.5	31987.6	43390.8	57141.5	57496.2	48617.8	56202.5	50537.4	23192.6
729	15897.7	12697	15295.6	16880.1	9887.22	21887.1	12411.8	14619.6	15950.5	14577.3	25784.9	16489.3	13563.2	4954.17	19383.6	18961.1	15506.9	21697	18538.5	15432.9	19214.6	18749.8	18918.8	21147.7	25880	20630.1	28784.9	29376.5	30549	28267.3	47418.5	50355.1	57052.2	47429.1	54157.9	48105.1	23482.1
730	14489.8	14350.7	13024.7	16232.8	12789.5	16703.3	13206.5	12875	14757.1	15612.6	23108.7	15623.3	14051.3	2662.69	16093.8	19408.8	17088.3	21002.1	17804.7	17334.2	20734.8	15986.8	17868.9	19376.7	25450.6	21526.1	29888.5	27813.9	29642.5	27760.4	46185.4	49692.9	52409.1	48120.9	51938.5	49660.8	26017.4
731	19107.4	11496.9	15026.1	12211.4	13597.1	21456.6	13478	15199.3	16779.9	16238.6	19172.4	11919.1	12925.9	4102.95	16292.7	21056	15459.1	19746.1	15968	15599.9	19367.2	18241.4	17765	19941	29337.7	26014.2	29933.1	24044	34880.5	28644.9	44374.7	49332.9	51974.3	45576.3	51931	47893	19735.3
732	14957.6	14157.6	12141.4	16634.1	11681.1	21499.4	14300.1	12645.4	15450.7	13807	17981.9	14146.7	15056.2	3057.26	16820.4	17149.1	16415	18562.7	17258.7	15242.5	16864.2	19559.9	20064	19307.9	25422.4	24249.9	27230.4	29268.6	30265.8	28665.9	45793.2	49387.3	54143.1	45804.1	48729.9	45300	25126.5
733	18908.6	14106.6	13064.1	13396.9	12931.1	19873.5	12809.1	14350.6	16080.7	15969.8	22524	12875.6	17012.2	4757.66	18021.4	17577.8	17389.3	18232.1	17688.7	19086.1	17954.9	19130.4	19640.6	19540.8	29056.1	22324.4	29333.3	27071	27636.6	26904.6	41465.9	45325.3	50471.1	41920.6	52533.9	46844.6	23322.5
734	17675.1	13938.1	14005.4	12658.8	14768.5	20447	12849.5	12726.1	14925.7	16945.7	20884.7	14488	15643.9	4365.47	16665.1	18685.1	15913.2	19796.1	15879.6	17742.5	17607.8	17338.5	16956.9	18090.3	26260.2	21917.2	25755.2	27393.6	29424.9	31377.5	42409.1	47100	52307.1	44215.9	51252.2	48861.9	24610.5
735	15158.2	13080.4	13716.2	14624.6	14488.3	20006.6	12319.6	13330.2	17372.4	11013.9	22152.6	12614.8	17190.7	2486.63	22879.3	16407.2	15078.8	21618.9	16407.2	20335.9	19859	19586.5	15567	19779.5	24298.6	18655.4	31849.3	23628.7	31474.6	29703.3	42908.6	47881.9	48381.5	38832.4	50266.3	43192.5	22516
736	16153.7	15429.4	14923.5	13543.8	13865.8	22902.7	13509.3	11658.3	16556.1	13566.8	20361.8	15188	15682.3	4357.48	14659.1	17763.4	18257.7	20051.3	16728.6	15073	17119.5	17303.5	17142.5	19683.4	23224.6	19924.9	27191.2	28294.9	29686.1	27892.5	41148.9	45494.9	52784.2	40930.5	47794.4	42241.1	21764.4
737	16936.4	13176.6	13712.1	12431.7	14038	21790.4	12280.4	12967.1	15830.6	15365	25736.4	13979.8	14131.1	3713.21	18449.6	17402	16156.5	16110	19264.4	18519.5	18612.6	18216.8	20498.3	18065.5	23629.5	18775.6	28925.8	27715.2	33430.5	29752.2	45152.1	46991.3	46339.4	44698.2	52811.4	47072.8	25177.6
738	21268.3	15577.1	16001.3	14705.2	14799.4	23353.9	12548.9	13833.2	17556.6	15553.5	22870.8	15918.8	14893.7	3876.6	17262.1	17144.2	16354.8	16779	20325.6	18511.1	18487.5	22210.9	17686.2	16755.4	21680.7	20655.6	30223.3	25109.5	27006.6	30942.1	43585.2	42501.2	44315.8	47721.1	49453.2	40698.4	25604.4
739	17590.6	16242.9	14048.6	16314.5	14621	20297.7	12939.5	12092.8	12402.8	11210.3	25771.7	15277	16505.3	4281.36	19379.4	15682.4	12379	18890.5	17471.3	17781.4	15849.4	19975.7	17304.3	17793.3	25402	21383	31424.5	27918.3	29480.6	28097.2	46975.8	44686	49623.3	41144	49814.1	44888.7	23887.4
740	21542.5	15351.3	14216.9	15423.7	14434.1	23799.4	16594.4	14651.3	15447.9	15568.5	22218.4	14735.8	13806.5	4332.64	15025.5	18284	17837.4	20685.6	16353	17632.3	20746	19008.1	18718.5	17523.7	26430.3	19466.7	28663	30304.3	30799.2	28313	41262.7	45100.5	42735	41154.1	40635.1	44460.9	23208
741	17541.9	14815.9	13055.6	16478.4	12786.7	28751.6	15952.8	14351.4	14669.2	12224.3	23116.2	16637.3	13984.6	3655.08	19497.8	17175.2	15256	19241.1	19131.1	18959.9	17101.8	21087	14436.9	19827.9	28116	24485.3	26587.9	30206.3	33274.6	27944.8	41672.8	45437.9	42797.4	41073.8	42870.8	41244.9	23751.9
742	18136.8	13642.8	14088.5	14583.7	14682.7	21194.6	16775	13420	15103.6	17455.9	22791.7	14373.2	14781.8	4815.84	19251	16651.2	15821.7	18743.4	17146.4	15611.2	18805.3	19374.8	16106.4	20451.8	25131.5	25416.2	27174.2	27000.9	31470.1	25948.6	40346.5	43540.6	44085.3	48282.2	45645.2	43998.7	26901.8
743	16484.5	17324.4	14015	12510.7	12611	25221.9	11470.2	13839.5	15795	17550	18941.5	16935.8	16221.2	6004.62	18239.5	19117	16898.2	20107.3	17612.7	17061.1	17412.1	17612.7	16685.1	21335.8	25698.3	20345.5	23379.2	23705.1	27729.1	30035.6	42985.1	39575.3	48901.9	41242.6	46846.1	40791.3	25234.4
744	17958.4	16143.5	13554.5	16981.1	14036.7	25027.5	13135.6	16803.5	14087.5	15737.4	23999.5	13719.4	16803.5	3667.83	18085.3	20877.4	15331.3	20991.6	16816.2	18922.9	21562.8	18973.7	18288.4	17920.3	24875.2	20217.5	30142.2	27299.3	24519.9	27743.5	40219.2	43874.3	39990.7	42008.7	44128.1	42820.9	25674.8
745	18821.1	17240.9	11922.1	14363.1	14722.8	25591.5	11241.2	10971.5	19656.1	14131.9	22495.3	15557.9	11742.3	3969.77	20491.2	15095.4	16161.7	17009.6	19977.3	16714.1	17973.2	19848.8	17356.5	20966.5	24795	28045.3	29355.7	26349.5	31501.2	31295.6	40070.2	42100.1	40738.3	34687.3	39787.6	39235.2	24705.1
746	22651	17030.5	14252.6	19574.6	13577.6	27804.3	12526.2	16147.8	11682.5	13499.8	25065.4	18964.6	13032.5	3102.35	16290.6	15901.2	15810.3	20431.4	16031	16498.3	17770.4	19405.9	13512.7	17679.5	27908.1	21067.4	27973.1	25454.8	27155.3	29024.5	39447.8	41239.2	44017	41278.1	47989	41719.4	25221.2
747	21179	16812.1	13350	10727.2	13323.8	30188.3	15277.7	10937	16654.7	13769.6	23093.6	17192.4	12773	4707.9	18818.5	16195.7	15710.5	19854.5	18162.8	19290.6	20051.2	16326.8	16274.4	20090.5	22293.7	22726.4	31539	31880	28221.2	27749.1	44049.7	41662.9	36076.4	39210.6	44285.7	42935	26922.9
748	21262	19235.1	16400.2	18254.8	13591.8	27978.3	13578.5	13167.8	18016.4	14307.1	22533.7	17632.2	14757.5	3563.53	18347.5	19009.9	18387.3	19261.6	18877.4	17632.2	17075.8	24838.7	15910	17513	22255.5	23487.5	30402.6	22798.6	30760.3	30548.3	43305.5	45001.2	45319.1	43716.2	45531	40854.7	27991.6
749	19468.9	15414.6	13086.3	14959.6	11186.3	28260.1	18398.5	13701.9	15120.2	12845.5	22760.6	18612.6	15976.6	4536.06	17595.6	15187.1	17769.6	20659.8	18264.7	14999.8	19923.9	18933.7	16605.5	13942.7	26360	20780.3	28300.2	29451	29330.5	27376.9	32635.6	43313.4	43099.3	39740.7	48933.3	37118.1	24660.7
750	21419.9	16649.4	19027.9	13351.9	14946.6	33677.2	13176.3	13703.3	20000.9	13379	24879.5	15554.7	16000.7	4040.72	21960.4	16825.1	16189.9	19784.7	17095.3	15014.2	19311.7	18581.9	17987.3	20163.1	29325.6	22203.7	29258	26771.4	30028.3	30487.8	40799.1	43880.3	40150.4	42164	39285.5	43704.6	27203.9
Emission							Std curve									PpIX content (pg)
1 hr																1 hr
	#1	#2	#3	mean	sd												#1	#2	#3	mean	sd
ALA only	70608.1	71457.3	72661.3	71575.6	1031.7											ALA only	26.6596	27.0199	27.5308	27.0701	0.437779
ALA + Dc	78287	72618.3	89086.9	79997.4	8366.47											ALA + Dc	29.9179	27.5125	34.5006	30.6437	3.55014
2 hr																2 hr
	#1	#2	#3	mean	sd												#1	#2	#3	mean	sd
ALA only	86876	89882.4	88757.3	88505.2	1518.97											ALA only	33.5625	34.8382	34.3608	34.2538	0.644543
ALA + Dc	112120	124558	95067.4	110582	14805.4											ALA + Dc	44.2743	49.5521	37.0384	43.6216	6.28234
4 hr																4 hr
	#1	#2	#3	mean	sd												#1	#2	#3	mean	sd
ALA only	139009	63382.3	143850	115414	45125.5											ALA only	55.6841	23.5934	57.7382	45.6719	19.1481
ALA + Dc	188533	191856	191324	190571	1784.73											ALA + Dc	76.6985	78.1084	77.8829	77.5633	0.757314
8 hr																8 hr
	#1	#2	#3	mean	sd												#1	#2	#3	mean	sd
ALA only	91785.1	185007	192310	156367	56049											ALA only	35.6456	75.2024	78.3012	63.0497	23.7832
ALA + Dc	214823	218152	240945	224640	14218.2											ALA + Dc	87.8543	89.2668	98.9385	92.0199	6.03319
12 hr																12 hr
	#1	#2	#3	mean	sd												#1	#2	#3	mean	sd
ALA only	367427	358516	337704	354549	15253.4											ALA only	152.609	148.827	139.996	147.144	6.47248
ALA + Dc	442572	429890	426859	433107	8335.85											ALA + Dc	184.495	179.113	177.827	180.478	3.53715
24 hr																24 hr
	#1	#2	#3	mean	sd												#1	#2	#3	mean	sd
ALA only	853600	1190450	1.29642e+06	1.11349e+06	231224											ALA only	358.906	501.841	546.808	469.185	98.1153
ALA + Dc	1036933	1231020	1061050	1.10967e+06	105784											ALA + Dc	436.7	519.056	446.933	467.563	44.8871
Control	32439.2															Control	10.4634

## Sheet: Protein assay
	1	2	3	4	5	6	7	8	9	10	11	12
A	0.572	0.224	0.222	0.228	0.237	0.265	0.293	0.282	0.243	0.235	0.242	0.294
B	0.368	0.201	0.219	0.216	0.221	0.252	0.313	0.288	0.23	0.23	0.272	0.251
C	0.258	0.22	0.21	0.227	0.223	0.252	0.355	0.252	0.227	0.231	0.253	0.245
D	0.182	0.19	0.198	0.211	0.205	0.236	0.261	0.252	0.236	0.243	0.266	0.272
E	0.142	0.195	0.192	0.21	0.223	0.227	0.303	0.234	0.233	0.249	0.271	0.316
F	0.12	0.191	0.2	0.214	0.196	0.211	0.273	0.237	0.264	0.24	0.264	0.287
G	0.117	0.287	0.037	0.037	0.038	0.351	0.271	0.245	0.293	0.373	0.384	0.324
H	0.109	0.036	0.036	0.035	0.035	0.037	0.036	0.035	0.035	0.036	0.036	0.036
Std. curve										Protein conc. (mg/mL)					Protein content (mg)					Protein content (mg) in 20 mL
BSA conc. (mg/mL)	A570									1 hr					1 hr					1 hr
40	0.572										#1	#2	#3			#1	#2	#3			#1	#2	#3	mean	sd
20	0.368									ALA only	1806.9	1410.34	1737.93		ALA only	0.0903448	0.0705172	0.0868966		ALA only	0.0361379	0.0282069	0.0347586	0.0330345	0.00423731
10	0.258									ALA + Dc	1220.69	1306.9	1237.93		ALA + Dc	0.0610345	0.0653448	0.0618966		ALA + Dc	0.0244138	0.0261379	0.0247586	0.0251034	0.000912328
5	0.182
2.5	0.142									2 hr					2 hr					2 hr
1.25	0.12										#1	#2	#3			#1	#2	#3			#1	#2	#3	mean	sd
0.625	0.117									ALA only	1772.41	1720.69	1565.52		ALA only	0.0886207	0.0860345	0.0782759		ALA only	0.0354483	0.0344138	0.0313103	0.0337241	0.00215345
										ALA + Dc	1358.62	1255.17	1393.1		ALA + Dc	0.067931	0.0627586	0.0696552		ALA + Dc	0.0271724	0.0251034	0.0278621	0.0267126	0.00143563
										4 hr					4 hr					4 hr
											#1	#2	#3			#1	#2	#3			#1	#2	#3	mean	sd
										ALA only	1875.86	1668.97	1858.62		ALA only	0.0937931	0.0834483	0.092931		ALA only	0.0375172	0.0333793	0.0371724	0.036023	0.00229598
										ALA + Dc	1582.76	1565.52	1634.48		ALA + Dc	0.0791379	0.0782759	0.0817241		ALA + Dc	0.0316552	0.0313103	0.0326897	0.0318851	0.000717816
										8 hr					8 hr					8 hr
											#1	#2	#3			#1	#2	#3			#1	#2	#3	mean	sd
										ALA only	2031.03	1755.17	1789.66		ALA only	0.101552	0.0877586	0.0894828		ALA only	0.0406207	0.0351034	0.0357931	0.0371724	0.00300614
										ALA + Dc	1479.31	1789.66	1324.14		ALA + Dc	0.0739655	0.0894828	0.0662069		ALA + Dc	0.0295862	0.0357931	0.0264828	0.0306207	0.0047406
										12 hr					12 hr					12 hr
											#1	#2	#3			#1	#2	#3			#1	#2	#3	mean	sd
										ALA only	2513.79	2289.66	2289.66		ALA only	0.12569	0.114483	0.114483		ALA only	0.0502759	0.0457931	0.0457931	0.0472874	0.00258812
										ALA + Dc	2013.79	1858.62	1582.76		ALA + Dc	0.10069	0.092931	0.0791379		ALA + Dc	0.0402759	0.0371724	0.0316552	0.0363678	0.0043663
										24 hr					24 hr					24 hr
											#1	#2	#3			#1	#2	#3			#1	#2	#3	mean	sd
										ALA only	2996.55	3341.38	4065.52		ALA only	0.149828	0.167069	0.203276		ALA only	0.059931	0.0668276	0.0813103	0.0693563	0.0109117
										ALA + Dc	2444.83	3168.97	2651.72		ALA + Dc	0.122241	0.158448	0.132586		ALA + Dc	0.0488966	0.0633793	0.0530345	0.0551034	0.00745976
										Control	2893.1				Control	0.144655				Control	0.0578621

## Sheet: ALA uptake
1 hr
ALA content (ng)					Protein content (mg)					Uptake level (mg/mg)
	#1	#2	#3			#1	#2	#3			#1	#2	#3	mean	sd
ALA only	16.5262	19.0638	2.43973		ALA only	0.0361379	0.0282069	0.0347586		ALA only	0.45731	0.675857	0.0701908	0.566583	0.154536
ALA + Dc	18.8548	21.0638	28.1338		ALA + Dc	0.0244138	0.0261379	0.0247586		ALA + Dc	0.772301	0.80587	1.13632	0.904832	0.20118
2 hr
ALA content (ng)					Protein content (mg)					Uptake level (mg/mg)
	#1	#2	#3			#1	#2	#3			#1	#2	#3	mean	sd
ALA only	22.8971	31.8899	27.4225		ALA only	0.0354483	0.0344138	0.0313103		ALA only	0.64593	0.92666	0.875828	0.816139	0.14958
ALA + Dc	35.7695	30.7806	34.2099		ALA + Dc	0.0271724	0.0251034	0.0278621		ALA + Dc	1.31639	1.22615	1.22783	1.25679	0.0516213
4 hr
ALA content (ng)					Protein content (mg)					Uptake level (mg/mg)
	#1	#2	#3			#1	#2	#3			#1	#2	#3	mean	sd
ALA only	35.1791	36.3938	38.5404		ALA only	0.0375172	0.0333793	0.0371724		ALA only	0.937677	1.09031	1.0368	1.0216	0.0774435
ALA + Dc	40.9771	50.6267	48.0221		ALA + Dc	0.0316552	0.0313103	0.0326897		ALA + Dc	1.29448	1.61693	1.46903	1.46015	0.161408
8 hr
ALA content (ng)					Protein content (mg)					Uptake level (mg/mg)
	#1	#2	#3			#1	#2	#3			#1	#2	#3	mean	sd
ALA only	38.7076	40.2619	55.1497		ALA only	0.0406207	0.0351034	0.0357931		ALA only	0.952905	1.14695	1.54079	1.04993	0.137212
ALA + Dc	57.4979	50.8776	50.9668		ALA + Dc	0.0295862	0.0357931	0.0264828		ALA + Dc	1.9434	1.42144	1.92453	1.93396	0.0133448
12 hr
ALA content (ng)					Protein content (mg)					Uptake level (mg/mg)
	#1	#2	#3			#1	#2	#3			#1	#2	#3	mean	sd
ALA only	63.6129	56.2745	64.3558		ALA only	0.0502759	0.0457931	0.0457931		ALA only	1.26528	1.22889	1.40536	1.29984	0.0931754
ALA + Dc	64.5713	68.2287	68.8557		ALA + Dc	0.0402759	0.0371724	0.0316552		ALA + Dc	1.60323	1.83547	2.17518	2.00532	0.240215
24 hr
ALA content (ng)					Protein content (mg)					Uptake level (mg/mg)
	#1	#2	#3			#1	#2	#3			#1	#2	#3	mean	sd
ALA only	100.183	94.7459	106.954		ALA only	0.059931	0.0668276	0.0813103		ALA only	1.67164	1.41777	1.31538	1.46826	0.183419
ALA + Dc	95.9871	96.8641	97.9901		ALA + Dc	0.0488966	0.0633793	0.0530345		ALA + Dc	1.96306	1.52832	1.84767	1.77968	0.225203
mean				sd
Time (hr)	ALA only	ALA + Dc		Time (hr)	ALA only	ALA + Dc				mean				sd
1	0.566583	0.904832		1	0.154536	0.20118				Time (hr)	ALA only	ALA + Dc		Time (hr)	ALA only	ALA + Dc
2	0.816139	1.25679		2	0.14958	0.0516213				1	0.566583	0.904832		1	0.154536	0.20118
4	1.0216	1.46015		4	0.0774435	0.161408				2	0.816139	1.25679		2	0.14958	0.0516213
8	1.04993	1.93396		8	0.137212	0.0133448				4	1.0216	1.46015		4	0.0774435	0.161408
12	1.29984	2.00532		12	0.0931754	0.240215				8	1.04993	1.93396		8	0.137212	0.0133448
24	1.46826	1.77968		24	0.183419	0.225203				12	1.29984	2.00532		12	0.0931754	0.240215
										24	1.46826	1.77968		24	0.183419	0.225203

## Sheet: PpIX content
1 hr
PpIX content (pg)					Protein content (mg)					PpIX accumulation (ng/mg)
	#1	#2	#3			#1	#2	#3			#1	#2	#3	mean	sd
ALA only	26.6596	27.0199	27.5308		ALA only	0.0361379	0.0282069	0.0347586		ALA only	0.737717	0.957918	0.792056	0.82923	0.114711
ALA + Dc	29.9179	27.5125	34.5006		ALA + Dc	0.0244138	0.0261379	0.0247586		ALA + Dc	1.22545	1.05259	1.39348	1.22384	0.170451
2 hr
PpIX content (pg)					Protein content (mg)					PpIX accumulation (ng/mg)
	#1	#2	#3			#1	#2	#3			#1	#2	#3	mean	sd
ALA only	33.5625	34.8382	34.3608		ALA only	0.0354483	0.0344138	0.0313103		ALA only	0.946802	1.01233	1.09743	1.01885	0.0755235
ALA + Dc	44.2743	49.5521	37.0384		ALA + Dc	0.0271724	0.0251034	0.0278621		ALA + Dc	1.62938	1.97392	1.32935	1.64421	0.32254
4 hr
PpIX content (pg)					Protein content (mg)					PpIX accumulation (ng/mg)
	#1	#2	#3			#1	#2	#3			#1	#2	#3	mean	sd
ALA only	55.6841	23.5934	57.7382		ALA only	0.0375172	0.0333793	0.0371724		ALA only	1.48423	0.706828	1.55326	1.2481	0.470027
ALA + Dc	76.6985	78.1084	77.8829		ALA + Dc	0.0316552	0.0313103	0.0326897		ALA + Dc	2.42294	2.49465	2.38249	2.43336	0.0568014
8 hr
PpIX content (pg)					Protein content (mg)					PpIX accumulation (ng/mg)
	#1	#2	#3			#1	#2	#3			#1	#2	#3	mean	sd
ALA only	35.6456	75.2024	78.3012		ALA only	0.0406207	0.0351034	0.0357931		ALA only	0.877523	2.14231	2.18761	2.16496	0.0320319
ALA + Dc	87.8543	89.2668	98.9385		ALA + Dc	0.0295862	0.0357931	0.0264828		ALA + Dc	2.96944	2.49397	3.73596	3.3527	0.542014
12 hr
PpIX content (pg)					Protein content (mg)					PpIX accumulation (ng/mg)
	#1	#2	#3			#1	#2	#3			#1	#2	#3	mean	sd
ALA only	152.609	148.827	139.996		ALA only	0.0502759	0.0457931	0.0457931		ALA only	3.03542	3.24999	3.05715	3.11419	0.118112
ALA + Dc	184.495	179.113	177.827		ALA + Dc	0.0402759	0.0371724	0.0316552		ALA + Dc	4.58078	4.81845	5.61764	5.00562	0.54318
24 hr
PpIX content (pg)					Protein content (mg)					PpIX accumulation (ng/mg)
	#1	#2	#3			#1	#2	#3			#1	#2	#3	mean	sd
ALA only	358.906	501.841	546.808		ALA only	0.059931	0.0668276	0.0813103		ALA only	5.98865	7.50949	6.72495	6.74103	0.760549
ALA + Dc	436.7	519.056	446.933		ALA + Dc	0.0488966	0.0633793	0.0530345		ALA + Dc	8.93109	8.18968	8.42722	8.516	0.378594
mean				sd
Time (hr)	ALA only	ALA + Dc		Time (hr)	ALA only	ALA + Dc
1	0.82923	1.22384		1	0.114711	0.170451
2	1.01885	1.64421		2	0.0755235	0.32254
4	1.2481	2.43336		4	0.470027	0.0568014
8	2.16496	3.3527		8	0.0320319	0.542014
12	3.11419	5.00562		12	0.118112	0.54318
24	6.74103	8.516		24	0.760549	0.378594
